# Supplementary material for: The Exploration of Flowering Mechanisms in Cherry Plants
Source: Plants (Basel). 2023 Nov 27;12(23):3980. doi: 10.3390/plants12233980 (PMC10708152; doi:10.3390/plants12233980)
Supplement: Supplementary file 1 [file plants-12-03980-s001.zip]

Archive with 12 entries (11 files):
- Experimental data sheet/
- Experimental data sheet/Changes of POD enzyme activity.xlsx
- Experimental data sheet/Correlation analysis.xlsx
- Experimental data sheet/Determination of cold resistance conductivity and weight of cherry cultivars.xlsx
- Experimental data sheet/G-250.xlsx
- Experimental data sheet/Growth statistics table.xls
- Experimental data sheet/MDA.xlsx
- Experimental data sheet/Membership function.xlsx
- Experimental data sheet/Phenological period and growth measurement table.xls
- Experimental data sheet/Proline assay data.xlsx
- Experimental data sheet/SOD content determination.xlsx
- Experimental data sheet/Test field temperature record sheet.xlsx
