# Supplementary material for: The Exploration of Flowering Mechanisms in Cherry Plants
Source: Plants (Basel). 2023 Nov 27;12(23):3980. doi: 10.3390/plants12233980 (PMC10708152; doi:10.3390/plants12233980)
Supplement: Supplementary file 1 [file plants-12-03980-s001.zip › Experimental data sheet/Changes of POD enzyme activity.xlsx]

## Sheet: Sheet1
Primary sampling							Cerasus discoidea
		1min	2min	3min	4min	5min	Enzyme activity（U/g*Fw/min)
1		0.152	0.167	0.178	0.192	0.212	12
		0.119	0.135	0.151	0.164	0.185	13.2
2		0.106	0.126	0.146	0.164	0.192	17.2
		0.143	0.172	0.19	0.211	0.236	18.6
3		0.083	0.094	0.101	0.109	0.118	7
		0.135	0.139	0.141	0.143	0.144	1.8
4		0.041	0.049	0.065	0.072	0.084	8.6
		0.088	0.098	0.116	0.125	0.137	9.8
5		0.084	0.093	0.105	0.124	0.137	10.6
		0.183	0.198	0.213	0.233	0.25	13.4
6		0.116	0.139	0.159	0.188	0.208	18.4
		0.043	0.073	0.099	0.136	0.162	23.8
7		0.059	0.079	0.097	0.122	0.141	16.4
		0.158	0.175	0.188	0.202	0.213	11
8		0.049	0.08	0.103	0.128	0.152	20.6
		0.007	0.088	0.101	0.116	0.13	24.6
Mean value							14.1875
Secondary sampling							Cerasus discoidea
		1min	2min	3min	4min	5min	Enzyme activity（U/g*Fw/min)
1		0.059	0.066	0.072	0.082	0.086	5.4
		0.014	0.015	0.016	0.018	0.019	1
2		0.01	0.026	0.056	0.096	0.14	26
		0.025	0.049	0.088	0.136	0.186	32.2
3		0.019	0.025	0.035	0.051	0.067	9.6
		0.012	0.018	0.027	0.004	0.054	8.4
4		0.023	0.026	0.03	0.036	0.042	3.8
		0.015	0.019	0.027	0.036	0.046	6.2
5		0.021	0.053	0.099	0.143	0.196	35
		0.034	0.054	0.083	0.112	0.147	22.6
6		0.042	0.069	0.116	0.16	0.213	34.2
		0.024	0.043	0.08	0.114	0.153	25.8
7		0.022	0.031	0.048	0.068	0.093	14.2
		0.039	0.052	0.071	0.094	0.12	16.2
8		0.015	0.024	0.051	0.071	0.097	16.4
		0.015	0.027	0.059	0.081	0.11	19
Mean value							17.25
Third sample							Cerasus discoidea
		1min	2min	3min	4min	5min	Enzyme activity（U/g*Fw/min)
1		0.054	0.099	0.167	0.245	0.335	56.2
2		0.042	0.075	0.122	0.178	0.239	39.4
3
4		0.298	0.32	0.351	0.389	0.411	22.6
5		0.1	0.152	0.225	0.294	0.367	53.4
6		0.064	0.111	0.185	0.257	0.332	53.6
Mean value							45.04
Fourth sample							Cerasus discoidea
		1min	2min	3min	4min	5min	Enzyme activity（U/g*Fw/min)
1		0.058	0.129	0.191	0.265	0.333	55
2		0.049	0.097	0.141	0.194	0.244	39
3		0.03	0.039	0.051	0.062	0.075	9
4		0.047	0.057	0.07	0.081	0.095	9.6
5		0.025	0.044	0.059	0.078	0.098	14.6
6		0.044	0.078	0.11	0.015	0.19	29.2
Mean value							26.0667
Primary sampling							Cerasus pseudocerasus ‘Introtsa’
		1min	2min	3min	4min	5min	Enzyme activity（U/g*Fw/min)
1		-0.093	-0.083	-1.011	-0.065	-0.057	7.2
		0.027	0.053	0.073	0.102	0.123	19.2
2		-0.021	-0.003	0.011	0.028	0.048	13.8
		-0.103	-0.094	-0.085	-0.074	-0.065	7.6
3		-0.056	-0.047	-0.038	-0.027	-0.018	7.6
		-0.097	-0.086	-0.077	-0.066	-0.058	7.8
4		0.01	0.019	0.031	0.044	0.057	9.4
		-0.055	-0.048	-0.039	-0.029	-0.018	7.4
5		-0.008	0.001	0.011	0.022	0.036	8.8
		-0.075	-0.071	-0.064	-0.057	-0.047	5.6
6		-0.028	-0.023	-0.063	0.011	0.028	11.2
		-0.069	-0.061	-0.045	-0.023	-0.003	13.2
7		-0.067	-0.061	-0.052	-0.042	-0.033	6.8
		-0.124	-0.117	-0.106	-0.098	-0.088	7.2
8		-0.046	-0.004	-0.031	-0.022	-0.013	6.6
		-0.087	-0.086	-0.082	-0.085	-0.084	0.6
Mean value							8.75
Secondary sampling							Cerasus pseudocerasus ‘Introtsa’
		1min	2min	3min	4min	5min	Enzyme activity（U/g*Fw/min)
1		0.1	0.106	0.114	0.121	0.123	4.6
2		0.024	0.034	0.045	0.053	0.062	7.6
3		0.024	0.033	0.042	0.049	0.057	6.6
4		0.023	0.034	0.048	0.062	0.074	10.2
5		0.022	0.03	0.037	0.045	0.052	6
6		0.016	0.023	0.032	0.04	0.05	6.8
Mean value							6.96667
Third sample							Cerasus pseudocerasus ‘Introtsa’
		1min	2min	3min	4min	5min	Enzyme activity（U/g*Fw/min)
1		0.015	0.02	0.026	0.031	0.038	4.6
2		0.002	0.006	0.012	0.015	0.021	3.8
3		0.013	0.031	0.05	0.074	0.098	17
4		0.014	0.023	0.031	0.04	0.049	7
5		0.02	0.034	0.049	0.066	0.084	12.8
6		0.016	0.033	0.051	0.07	0.089	14.6
Mean value							9.96667
Fourth sample							Cerasus pseudocerasus ‘Introtsa’
		1min	2min	3min	4min	5min	Enzyme activity（U/g*Fw/min)
1		0.028	0.029	0.031	0.033	0.036	1.6
2		0.002	0.005	0.011	0.018	0.029	5.4
3		0.025	0.03	0.035	0.042	0.051	5.2
4		0.002	0.005	0.008	0.013	0.02	3.6
5		0.028	0.03	0.035	0.041	0.046	3.6
6		0.004	0.007	0.01	0.014	0.019	3
Mean value							3.73333
Primary sampling							Cerasus dielsiana
		1min	2min	3min	4min	5min	Enzyme activity（U/g*Fw/min)
1		-0.054	-0.038	-0.033	-0.021	-0.013	8.2
		-0.034	-0.022	-0.014	-0.005	-0.002	6.4
2		-0.011	-0.008	0.007	0.026	0.04	10.2
		-0.021	-0.017	-0.013	-0.003	0.005	5.2
3		-0.02	-0.023	-0.015	-0.014	-0.012	1.6
		-0.02	-0.014	-0.003	0.007	0.017	7.4
4		-0.017	-0.009	0.007	0.022	0.045	12.4
		-0.008	0.001	0.013	0.031	0.048	11.2
5		0.001	0.002	0.008	0.01	0.019	3.6
		-0.002	0.001	0.006	0.012	0.02	4.4
6		-0.005	0.011	0.032	0.056	0.09	19
		-0.014	-0.007	0.006	0.023	0.043	11.4
7		-0.026	-0.015	-0.012	-0.009	-0.004	4.4
		-0.012	-0.009	-0.005	-0.001	0.004	3.2
8		0.001	0.006	0.008	0.018	0.03	5.8
		-0.013	-0.008	0	0.01	0.022	7
Mean value							7.5875
Secondary sampling							Cerasus dielsiana
		1min	2min	3min	4min	5min	Enzyme activity（U/g*Fw/min)
1		0.024	0.031	0.039	0.047	0.055	6.2
2		0.033	0.05	0.074	0.095	0.119	17.2
3		0.029	0.034	0.039	0.045	0.051	4.4
4		0.015	0.031	0.048	0.062	0.078	12.6
5		0.024	0.039	0.056	0.071	0.088	12.8
6		0.035	0.084	0.149	0.201	0.265	46
Mean value							16.5333
Third sample							Cerasus dielsiana
		1min	2min	3min	4min	5min	Enzyme activity（U/g*Fw/min)
1		0.012	0.02	0.025	0.03	0.035	4.6
2		0.009	0.016	0.022	0.029	0.036	5.4
3		-0.004	0.002	0.007	0.013	0.018	4.4
4		0.025	0.044	0.064	0.083	0.104	15.8
5		0.007	0.016	0.024	0.032	0.04	6.6
6		0.017	0.037	0.059	0.079	0.101	16.8
Mean value							8.93333
Fourth sample							Cerasus dielsiana
		1min	2min	3min	4min	5min	Enzyme activity（U/g*Fw/min)
1		0.006	0.01	0.015	0.021	0.028	4.4
2		0.021	0.023	0.026	0.031	0.036	3
3		0.015	0.018	0.023	0.029	0.036	4.2
4		0.007	0.017	0.03	0.046	0.068	12.2
5		0.019	0.022	0.027	0.033	0.04	4.2
6		0.027	0.035	0.046	0.06	0.075	9.6
Mean value							6.26667
Primary sampling							Cerasus campanulata ‘Youkou’
		1min	2min	3min	4min	5min	Enzyme activity（U/g*Fw/min)
1		0.014	0.023	0.028	0.043	0.058	8.8
		0.009	0.016	0.028	0.046	0.068	11.8
2		0.033	0.05	0.072	0.103	0.139	21.2
		0.043	0.05	0.063	0.08	0.101	11.6
3		0.031	0.044	0.056	0.076	0.097	13.2
		0.025	0.033	0.047	0.067	0.09	13
4		0.033	0.044	0.061	0.081	0.11	15.4
		0.032	0.044	0.065	0.094	0.128	19.2
5		0.01	0.013	0.031	0.049	0.069	11.8
		0.033	0.04	0.052	0.067	0.085	10.4
6		0.036	0.05	0.077	0.114	0.157	24.2
		0.006	0.012	0.023	0.039	0.058	10.4
7		0.014	0.045	0.094	0.161	0.236	44.4
		0.046	0.068	0.106	0.156	0.214	33.6
8		0.036	0.046	0.065	0.088	0.114	15.6
		0.01	0.025	0.051	0.086	0.127	23.4
Mean value							18
Secondary sampling							Cerasus campanulata ‘Youkou’
		1min	2min	3min	4min	5min	Enzyme activity（U/g*Fw/min)
1		-0.358	-0.344	-0.327	-0.307	-0.283	15
2		-0.362	-0.344	-0.325	-0.301	-0.275	17.4
3		-0.366	-0.354	-0.341	-0.325	-0.305	12.2
4		-0.354	-0.334	-0.307	-0.277	-0.238	23.2
5		-0.367	-0.352	-0.332	-0.307	-0.283	16.8
6		-0.365	-0.347	-0.322	-0.291	-0.261	20.8
Mean value							17.5667
Third sample							Cerasus campanulata ‘Youkou’
		1min	2min	3min	4min	5min	Enzyme activity（U/g*Fw/min)
1		-0.35	-0.336	-0.317	-0.296	-0.275	15
2		-0.373	-0.353	-0.329	-0.301	-0.271	20.4
3		-0.363	-0.34	-0.315	-0.283	-0.25	22.6
4		-0.356	-0.335	-0.313	-0.284	-0.255	20.2
5		-0.354	-0.336	-0.315	-0.289	-0.27	16.8
6		-0.346	-0.333	-0.315	-0.293	-0.277	13.8
Mean value							18.1333
Fourth sample							Cerasus campanulata ‘Youkou’
		1min	2min	3min	4min	5min	Enzyme activity（U/g*Fw/min)
1		0.044	0.06	0.074	0.091	0.109	13
2		0.037	0.05	0.063	0.077	0.091	10.8
3		0.063	0.081	0.103	0.136	0.161	19.6
4		0.041	0.056	0.075	0.1	0.121	16
5		0.033	0.048	0.064	0.081	0.1	13.4
6		0.084	0.102	0.125	0.15	0.177	18.6
Mean value							15.2333
Primary sampling							Cerasus subhirtella ‘Autumnalis’
		1min	2min	3min	4min	5min	Enzyme activity（U/g*Fw/min)
1		0.025	0.04	0.053	0.069	0.084	11.8
2		0.014	0.031	0.047	0.066	0.087	14.6
3		0.01	0.023	0.036	0.052	0.068	11.6
4		0.015	0.023	0.03	0.038	0.045	6
5		0.013	0.029	0.044	0.061	0.077	12.8
6		0.015	0.032	0.048	0.064	0.081	13.2
Mean value							11.6667
Secondary sampling							Cerasus subhirtella ‘Autumnalis’
		1min	2min	3min	4min	5min	Enzyme activity（U/g*Fw/min)
1		0.017	0.021	0.026	0.032	0.038	4.2
2		0.005	0.008	0.012	0.017	0.021	3.2
3		0.014	0.023	0.031	0.04	0.048	6.8
4		0.036	0.041	0.046	0.053	0.06	4.8
5		0.018	0.024	0.031	0.042	0.052	6.8
6		0.018	0.025	0.032	0.041	0.051	6.6
Mean value							5.4
Third sample							Cerasus subhirtella ‘Autumnalis’
		1min	2min	3min	4min	5min	Enzyme activity（U/g*Fw/min)
1		0.009	0.019	0.029	0.041	0.052	8.6
2		0.024	0.031	0.04	0.05	0.06	7.2
3		0.013	0.017	0.022	0.027	0.032	3.8
4		0.021	0.03	0.045	0.054	0.067	9.2
5		0.013	0.019	0.031	0.038	0.05	7.4
6		0.019	0.025	0.035	0.042	0.049	6
Mean value							7.03333
Fourth sample							Cerasus subhirtella ‘Autumnalis’
		1min	2min	3min	4min	5min	Enzyme activity（U/g*Fw/min)
1		0.014	0.022	0.03	0.039	0.05	7.2
2		0.009	0.015	0.02	0.026	0.033	4.8
3		0.033	0.047	0.054	0.063	0.074	8.2
4		0.028	0.033	0.039	0.045	0.051	4.6
5		0.042	0.05	0.056	0.064	0.073	6.2
6		0.027	0.037	0.044	0.053	0.064	7.4
Mean value							6.4
		12.24	1.11	1.25	2.18
Cerasus discoidea		14.1875	17.25	45.04	26.0667
Cerasus pseudocerasus ‘Introtsa’		8.75	6.96667	9.96667	3.73333
Cerasus dielsiana		7.5875	16.5333	8.93333	6.26667
Cerasus campanulata ‘Youkou’		18	17.5667	18.1333	15.2333
Cerasus subhirtella ‘Autumnalis’		11.6667	5.4	7.03333	6.4
