# Supplementary material for: The Exploration of Flowering Mechanisms in Cherry Plants
Source: Plants (Basel). 2023 Nov 27;12(23):3980. doi: 10.3390/plants12233980 (PMC10708152; doi:10.3390/plants12233980)
Supplement: Supplementary file 1 [file plants-12-03980-s001.zip › Experimental data sheet/Correlation analysis.xlsx]

## Sheet: Sheet1
correlation
		Relative conductivity	SOD	POD	MDA	Soluble protein	proline
Relative conductivity	Pearson related	1	-0.038575	0.765882	.975*	0.878978	-0.176207
	Significance (double tail)		0.961425	0.234118	0.02534	0.121022	0.823793
	N	4	4	4	4	4	4
SOD	Pearson related	-0.038575	1	0.127076	0.0269246	0.372722	-0.891369
	Significance (double tail)	0.961425		0.872924	0.973075	0.627278	0.108631
	N	4	4	4	4	4	4
POD	Pearson related	0.765882	0.127076	1	0.623042	0.581949	-0.0255862
	Significance (double tail)	0.234118	0.872924		0.376958	0.418051	0.974414
	N	4	4	4	4	4	4
MDA	Pearson related	.975*	0.0269246	0.623042	1	0.936224	-0.315728
	Significance (double tail)	0.02534	0.973075	0.376958		0.0637762	0.684272
	N	4	4	4	4	4	4
Soluble protein	Pearson related	0.878978	0.372722	0.581949	0.936224	1	-0.620413
	Significance (double tail)	0.121022	0.627278	0.418051	0.0637762		0.379587
	N	4	4	4	4	4	4
proline	Pearson related	-0.176207	-0.891369	-0.0255862	-0.315728	-0.620413	1
	Significance (double tail)	0.823793	0.108631	0.974414	0.684272	0.379587
	N	4	4	4	4	4	4
*. The correlation was significant at layer 0.05 (double tail).
