# Supplementary material for: The Exploration of Flowering Mechanisms in Cherry Plants
Source: Plants (Basel). 2023 Nov 27;12(23):3980. doi: 10.3390/plants12233980 (PMC10708152; doi:10.3390/plants12233980)
Supplement: Supplementary file 1 [file plants-12-03980-s001.zip › Experimental data sheet/Determination of cold resistance conductivity and weight of cherry cultivars.xlsx]

## Sheet: 2017.12.3
		Cerasus discoidea			Cerasus pseudocerasus‘Introtsa’			Cerasus subhirtella ‘Autumnalis’			Cerasus dielsiana			Cerasus campanulata ‘Youkou’			C. yedoensis ‘Somei-Yoshino’
		R/S/m	R0/S/m	Relative conductivity/％	R/S/m	R0/S/m	Relative conductivity/％	R/S/m	R0/S/m	Relative conductivity/％	R/S/m	R0/S/m	Relative conductivity/％	R/S/m	R0/S/m	Relative conductivity/％	R/S/m	R0/S/m	Relative conductivity/％
1		92.6	172.1	53.8059	87.1	141.3	61.6419	74.2	151.4	49.0092	83.8	189.7	44.175	37.1	116.5	31.8455	66.4	152.7	43.484
		78.6	150.3	52.2954	80.1	140.8	56.8892	64.7	141.1	45.854	84.6	176.4	47.9592	40.5	127	31.8898	71.7	182	43.2278
		97.9	158.5	61.7666	82	144.7	56.669	67.1	140.2	47.8602	72.5	175	41.4286	43.3	121.5	35.6379	78.8	154.5	51.0032
2		80.2	148.6	53.9704	75	153.5	48.8599	40.4	84.6	47.7541	63.9	134.4	47.5446	42.7	113.1	37.7542	68.3	158	43.2278
		78.5	157	50	68.2	149.4	45.6493	40.2	88.5	45.4237	70.4	135.4	43.4468	46.8	111	42.1622	101.2	184.1	54.9701
		78.3	145	54	62.2	154	40.3896	44.4	86.2	51.5081	62.1	123.2	50.4058	36	100.5	35.8209	85.1	169.4	50.2361
3		66.9	146.2	45.7592	70	161.6	43.3168	57.3	121.3	47.2383	60	138.1	43.4468	43.6	112.4	38.79
		62.2	139.7	44.524	80.3	152.4	52.6903	61.2	141.2	43.3428	59.2	146	40.5479	48.4	142.7	33.9173
		78.3	145.7	53.7406	69.5	145.6	47.7335	56.6	138.8	40.7781	59.7	149.7	39.8798	47.8	132.1	36.1847
														47.3	161.2	29.3424
														59.5	157.7	37.7299
														45.5	136.2	33.4068
average				52.2069			50.4266			46.5298			44.3149			35.3735			47.6915
2016.12.24 Soil temperature: 4.6℃ Air Temperature: 4.0~5.4℃ Ultra-pure water conductivity: 0.870μs/cm Measurement Temperature: 12.8~15.0℃ Electrode constant: 0.932 The red figures in the table are the data with large differences from other data
		Cerasus discoidea	Cerasus pseudocerasus‘Introtsa’	Cerasus subhirtella ‘Autumnalis’	Cerasus dielsiana	Cerasus campanulata ‘Youkou’
1	
	
	
2	
	
	
3	
	
	
4	
	
	
5	
	
	
6	
	
	
7	
	
	
8	
	
	
		2017.12.3	2017.12.23	2018.1.2	2018.1.23	2018.2.4
C. yedoensis ‘Somei-Yoshino’		47.69	45.22	54.39	53.18	46.43
Cerasus discoidea		52.21	56.75	62.59	56.02	60.46
Cerasus pseudoceras us ‘Introtsa’		50.43	55.03	53.57	50.78	59.53
尾叶樱Cerasus dielsiana		46.53	57.33	57.78	59.63	42.24
Cerasus campanulata ‘Youkou’		44.31	54.57	51.26	51.71	61.76
Cerasus subhirtella ‘Autumnalis’		35.37	54.36	58.97	59.59	54
		C. yedoensis ‘Somei-Yoshino’	Cerasus discoidea	Cerasus pseudocerasus ‘Introtsa’	Cerasus dielsiana	Cerasus campanulata ‘Youkou’	Cerasus subhirtella ‘Autumnalis’
2017-12-03		47.69	52.21	50.43	46.53	44.31	35.37
2017-12-23		45.22	56.75	55.03	57.33	54.57	54.36
2018-01-02		54.39	62.59	53.57	57.78	51.26	58.97
2018-01-23		53.18	56.02	50.78	59.63	51.71	59.59
2018-02-04		46.43	60.46	59.53	42.24	61.76	54

## Sheet: 2017.12.23
		Cerasus discoidea			Cerasus pseudocerasus‘Introtsa’			Cerasus subhirtella ‘Autumnalis’			Cerasus dielsiana			Cerasus campanulata ‘Youkou’			C. yedoensis ‘Somei-Yoshino’
		R/S/m	R0/S/m	Relative conductivity/％	R/S/m	R0/S/m	Relative conductivity/％	R/S/m	R0/S/m	Relative conductivity/％	R/S/m	R0/S/m	Relative conductivity/％	R/S/m	R0/S/m	Relative conductivity/％	R/S/m	R0/S/m	Relative conductivity/％
1		115.3	215	53.6279	97.8	192.8	50.7261	116	192.6	60.2285	116.5	211	55.2133	95.2	223	42.6906	106.6	196.8	54.1667
		140.8	262	53.7405	99.3	172.9	57.432	151.3	249	60.7631	103.6	188.9	54.8438	108.7	213	51.0329	89	197.7	45.0177
		123.6	204	60.5882	102.9	185.8	55.3821	130.6	214	61.028	99.1	189.2	52.3784	94.6	192.1	49.2452	67	193.8	34.5717
2		107.1	178.4	60.0336	94.1	179.3	52.4819	109.8	210	52.2857	93.1	174.2	53.4443	94.8	168.7	56.1944	84.3	176.1	47.8705
		102.1	171.5	59.5335	85.8	168.2	51.0107	94.8	187.7	50.5061				87.1	161.2	54.0323	85.3	178.6	47.7604
		101.3	177.8	56.9741	96.2	171.1	56.2244	119.4	206	57.9612	95.9	183.3	52.3186	98.5	182.5	53.9726	77.7	185.4	41.9094
3		82.3	144.2	57.0735	113.5	208	54.5673	75	146.8	51.0899	122.2	224	54.5536	115.4	191.2	60.3556
		117.2	189.3	61.9123	140.5	219	64.1553	82.5	135.2	61.0207	112.2	183.9	61.0114	121	221	54.7511
		94.2	199.2	47.2892	113.5	213	53.2864	85.2	139.4	61.1191	95.1	180.1	52.804	130.1	194.3	66.9583
4	
	
	
5	
	
	
6	
	
	
7	
	
	
8	
	
	
average				56.7525			55.0296			57.3336			54.5709			54.3592			45.2161
2017.1.11 Soil temperature: 3.4℃ Air Temperature: 4.0~5.8℃ 2017.1.12 The red numbers in the measurement conductivity meter are the data with large differences from other data
		Cerasus discoidea	Cerasus pseudocerasus‘Introtsa’	Cerasus subhirtella ‘Autumnalis’	Cerasus dielsiana	Cerasus campanulata ‘Youkou’
1	
	
	
2	
	
	
3	
	
	
4	
	
	
5	
	
	
6	
	
	
7	
	
	
8	
	
	

## Sheet: 2018.1.2
		Cerasus discoidea			Cerasus pseudocerasus ‘Introtsa’			Cerasus subhirtella ‘Autumnalis’			Cerasus dielsiana			Cerasus campanulata ‘Youkou’			C. yedoensis ‘Somei-Yoshino’
		R/S/m	R0/S/m	Relative conductivity/％	R/S/m	R0/S/m	Relative conductivity/％	R/S/m	R0/S/m	Relative conductivity/％	R/S/m	R0/S/m	Relative conductivity/％	R/S/m	R0/S/m	Relative conductivity/％	R/S/m	R0/S/m	Relative conductivity/％
1		135.3	233	58.0687	121.1	211	57.3934	81.6	141	57.8723	94.6	159.6	59.2732	93.5	171.1	54.6464	100	181.6	55.0661
		143.2	230	62.2609	77.1	182.6	42.2234	85.6	142.5	60.0702	98.5	176.3	55.8707	89.4	183.2	48.7991	77.7	159.3	48.7759
		154	251	61.3546	67.7	153.1	44.2195	56	114	49.1228	101.2	175.9	57.5327	96	160.9	59.6644	84.5	170.2	49.6475
2		113.9	176.2	64.6425	113.6	194.3	58.4663	111.6	191.8	58.1856	105.1	179.5	58.5515	83.2	167.6	49.642	81.8	139.4	58.6801
		141.4	211	67.0142	120.6	203	59.4089	110	196.3	56.0367	86.4	201	42.9851	75	178.2	42.0875	81.7	146.3	55.8442
		144.5	223	64.7982	98.8	185.8	53.1755	96.5	161.8	59.6415	97.2	206	47.1845	83.2	181.5	45.8402	101	173.1	58.3478
3		92.4	162.1	57.0019	120	189.5	63.3245	108.3	204	53.0882	73.4	164.2	44.7016	167.7	221	75.8824
		109.4	172.8	63.3102	88.6	172.1	51.4817	154.6	234	66.0684	94.7	197.8	47.8766	163.5	215	76.0465
		127.8	197	64.8731	107.7	187.8	57.3482	106.8	178.3	59.899	89.7	189.5	47.3351	158.6	203	78.1281
4	
	
	
5	
	
	
6	
	
	
7	
	
	
8	
	
	
average				62.5916			53.5719			57.7761			51.2568			58.9707			54.3936
2017.1.25 Soil temperature: 0.8℃ Air temperature: 6.9℃ 2017.1.26 Measurement of electrical conductivity Ultra-pure water electrical conductivity: 0.80 Air electrical conductivity: 0.00 The red figures in the table are data with large differences from other data
		Cerasus discoidea	Cerasus pseudocerasus‘Introtsa’	Cerasus subhirtella ‘Autumnalis’	Cerasus dielsiana	Cerasus campanulata ‘Youkou’
1	
	
	
2	
	
	
3	
	
	
4	
	
	
5	
	
	
6	
	
	
7	
	
	
8	
	
	

## Sheet: 2018.1.23
		Cerasus discoidea			Cerasus pseudocerasus ‘Introtsa’			Cerasus subhirtella ‘Autumnalis’			Cerasus dielsiana			Cerasus campanulata ‘Youkou’			C. yedoensis ‘Somei-Yoshino’
		R/S/m	R0/S/m	Relative conductivity/％	R/S/m	R0/S/m	Relative conductivity/％	R/S/m	R0/S/m	Relative conductivity/％	R/S/m	R0/S/m	Relative conductivity/％	R/S/m	R0/S/m	Relative conductivity/％	R/S/m	R0/S/m	Relative conductivity/％
1		133.7	241	55.4772	101.6	187.1	54.3025	72.2	118.8	60.7744	115.2	210	54.8571	93.7	164.6	56.9259	99	182.6	54.2169
		149.1	248	60.121	88.8	174.4	50.9174	67.9	120	56.5833	107.6	192	56.0417	95.4	168.7	56.5501	92.5	168.7	54.8311
		141.5	232	60.9914	89.9	201	44.7264	79.2	134.7	58.7973	109	206	52.9126	116.8	205	56.9756	109.6	196.1	55.8899
2		112.2	191.5	58.5901	101.2	193.3	52.3539	121.5	211	57.5829	107.8	176	61.25	94	163.5	57.4924	69.2	152.9	45.2583
		96.3	186	51.7742	95	193.1	49.1973	105.6	194.5	54.2931	97.5	170.2	57.2855	88.5	174.2	50.8037	101.7	191.8	53.024
		103.5	182.7	56.6502	102.3	204	50.1471	117.4	201	58.408	157.1	356	44.1292	84	185.6	45.2586	104.4	186.8	55.8887
3		109.1	210	51.9524	98.8	187.3	52.7496	78.5	137.1	57.2575	102.6	239	42.9289	151.4	204	74.2157
		109.9	206	53.3495	93.8	191.3	49.0329	112.4	183.3	61.3202				151.8	221	68.6878
		107.4	194.4	55.2469	115.3	215	53.6279	153.4	214	71.6822	96.1	217	44.2857	162.4	234	69.4017
4	
	
	
5	
	
	
6	
	
	
7	
	
	
8	
	
	
average				56.017			50.7839			59.6332			51.7113			59.5902			53.1848
2017.2.18 Soil temperature: 4.1℃ Air temperature: 12.5℃ 2017.2.19 Determination of conductivity Water conductivity; 8.3 The red figures in the table indicate data with large differences from other data
		Cerasus discoidea	Cerasus pseudocerasus ‘Introtsa’	Cerasus subhirtella ‘Autumnalis’	Cerasus dielsiana	Cerasus campanulata ‘Youkou’
1	
	
	
2	
	
	
3	
	
	
4	
	
	
5	
	
	
6	
	
	
7	
	
	
8	
	
	

## Sheet: 2018.2.4
		Cerasus discoidea			Cerasus pseudocerasus ‘Introtsa’			Cerasus subhirtella ‘Autumnalis’			Cerasus dielsiana			Cerasus campanulata ‘Youkou’			C. yedoensis ‘Somei-Yoshino’
		R/S/m	R0/S/m	Relative conductivity/％	R/S/m	R0/S/m	Relative conductivity/％	R/S/m	R0/S/m	Relative conductivity/％	R/S/m	R0/S/m	Relative conductivity/％	R/S/m	R0/S/m	Relative conductivity/％	R/S/m	R0/S/m	Relative conductivity/％
1		68	132.4	51.3595	122.8	173.4	70.8189	68.1	118.9	39.2734	86	145.9	58.9445	66.1	120.6	54.8093	57.6	133.9	43.0172
		84.4	149.3	56.5305	110.2	180.3	61.1204	54.5	98.1	30.2274	98.4	157.6	62.4365	69.3	128.3	54.014	68.3	149.8	45.5941
		78.4	140.1	55.96	104.8	190.1	55.1289	91.7	142.9	48.2378	86.4	152.5	56.6557	74.7	142.9	52.2743	63.9	151.9	42.0671
2		85.9	140	61.3571	101.2	193.3	52.3539	79.1	164.8	40.9208	85.8	128.4	66.8224	68.6	142.6	48.1066	86.5	173	50
		110.4	173.1	63.7782	115.8	209	55.4067	74.4	148.4	35.5981	89.5	136.9	65.3762	81	144.7	55.9779	74.9	155.7	48.1053
		104.5	163.8	63.7973	80.8	157.2	51.3995	73.1	151.5	46.5013	97.3	145.7	66.7811	65.1	132.5	49.1321	79.5	159.7	49.7808
3		113.1	162.6	69.5572	109.4	176	62.1591	75.8	133.9	43.0682	93.5	165.6	56.4614	75.6	120.1	62.9475
		107.3	157.7	68.0406	103.1	174	59.2529	84.5	156.1	48.5632	78.4	131.9	59.439	71.5	126.8	56.388
		124.2	231	53.7662	117.6	172.7	68.095	82.5	144	47.7707	87.5	139	62.9496	68.4	130.7	52.3336
4	
	
	
5	
	
	
6	
	
	
7	
	
	
8	
	
	
average				60.4607			59.5261			42.2401			61.7629			53.9981			46.4274
2017.3.4 Soil temperature: 5.8 ° C Air Temperature: 6.8 ° C Ultra-pure water conductivity: 1.427 The red figures in the table are data with large differences from other data
		Cerasus discoidea	Cerasus pseudocerasus ‘Introtsa’	Cerasus subhirtella ‘Autumnalis’	Cerasus dielsiana	Cerasus campanulata ‘Youkou’
1		0.2209	0.2036	0.2086	0.2263	0.2132
		0.2164	0.2007	0.208	0.2217	0.2049
		0.2015	0.2297	0.2261	0.2214	0.2155
2		0.2134	0.2227	0.2126	0.2293	0.2236
		0.2133	0.2183	0.2242	0.2228	0.2097
		0.2278	0.2185	0.2281	0.2143	0.2216
3		0.2265	0.2143	0.2227	0.2043	0.2069
		0.2048	0.2115	0.2087	0.2161	0.2216
		0.2102	0.2168	0.2291	0.2064	0.2143
4		0.2148	0.2137	0.2135	0.2236	0.2246
		0.2026	0.2127	0.2046	0.2005	0.2141
		0.2259	0.2125	0.2267	0.2094	0.2215
5		0.2218	0.2076	0.2094	0.2161	0.2125
		0.2109	0.2231	0.2183	0.2017	0.2254
		0.2236	0.2275	0.2065	0.2041	0.2239
6		0.2076	0.2296	0.2178	0.22	0.2232
		0.2277	0.2007	0.2228	0.225	0.2116
		0.2014	0.2157	0.2197	0.2195	0.2024
7		0.2079	0.2153	0.2023	0.2077	0.2043
		0.2045	0.2219	0.2023	0.2034	0.2166
		0.2066	0.2073	0.2065	0.2204	0.2003
8		0.2049	0.205	0.2279	0.2207	0.2267
		0.2232	0.2293	0.2131	0.2239	0.2131
		0.2262	0.2161	0.22	0.2264	0.2238
