# Supplementary material for: The Exploration of Flowering Mechanisms in Cherry Plants
Source: Plants (Basel). 2023 Nov 27;12(23):3980. doi: 10.3390/plants12233980 (PMC10708152; doi:10.3390/plants12233980)
Supplement: Supplementary file 1 [file plants-12-03980-s001.zip › Experimental data sheet/G-250.xlsx]

## Sheet: Sheet1
First sample determination
		Cerasus discoidea	Protein mass	Protein content	Cerasus pseudocerasus‘Introtsa’	Protein mass	Protein content	Cerasus dielsiana	Protein mass	Protein content	Cerasus campanulata ‘Youkou’	Protein mass	Protein content	Cerasus subhirtella ‘Autumnalis’	Protein mass	Protein content
1		0.358	53.8933	5.38933	0.539	81.1411	8.11411	0.406	61.1192	6.11192	0.669	100.711	10.0711	0.794	119.529	11.9529
		0.369	55.5493	5.55493	0.506	76.1732	7.61732	0.474	71.356	7.1356	0.634	95.4424	9.54424
2		0.308	46.3663	4.63663	0.567	85.3562	8.53562	0.41	61.7214	6.17214	0.683	102.819	10.2819	0.782	117.722	11.7722
		0.429	64.5817	6.45817	0.397	59.7644	5.97644	0.37	55.6998	5.56998	0.634	95.4424	9.54424
3		0.005	0.7527	0.07527	0.503	75.7216	7.57216	0.458	68.9473	6.89473	0.678	102.066	10.2066	1.069	160.927	16.0927
		0.334	50.2804	5.02804	0.48	72.2592	7.22592	0.584	87.9154	8.79154	0.608	91.5283	9.15283
4		0.357	53.7428	5.37428	0.525	79.0335	7.90335	0.574	86.41	8.641	0.529	79.6357	7.96357	0.856	128.862	12.8862
		0.373	56.1514	5.61514	0.432	65.0333	6.50333	0.485	73.0119	7.30119	0.725	284.831	28.4831
5		0.23	34.6242	3.46242	0.389	58.5601	5.85601	0.552	83.0981	8.30981	0.661	99.5069	9.95069	0.874	131.572	13.1572
		-0.1	-15.054	-1.5054	0.347	52.2374	5.22374	0.574	86.41	8.641	0.641	96.4961	9.64961
6		-0.22	-33.1188	-3.31188	0.445	66.9903	6.69903	0.618	93.0337	9.30337	0.677	101.916	10.1916	0.801	120.583	12.0583
		0.254	38.2372	3.82372	0.469	70.6033	7.06033	0.392	59.0117	5.90117	0.632	95.1413	9.51413
7		0.258	38.8393	3.88393	0.383	57.6568	5.76568	0.615	92.5821	9.25821	0.659	99.2059	9.92059
		0.077	11.5916	1.15916	0.54	81.2916	8.12916	0.398	59.9149	5.99149	0.683	102.819	10.2819
8		-0.065	-9.7851	-0.97851	0.464	69.8506	6.98506	0.471	70.9043	7.09043	0.589	88.6681	8.86681
		0.102	15.3551	1.53551	0.497	74.8184	7.48184	0.497	74.8184	7.48184	0.574	86.41	8.641
average				3.99973			7.04057			7.41221			10.7665			12.3654
Secondary sampling
		Cerasus discoidea	Protein mass	Protein content	Cerasus pseudocerasus‘Introtsa’	Protein mass	Protein content	Cerasus dielsiana	Protein mass	Protein content	Cerasus campanulata ‘Youkou’	Protein mass	Protein content	Cerasus subhirtella ‘Autumnalis’	Protein mass	Protein content
1		0.483	72.7108	7.27108	0.313	47.119	4.7119	0.9	135.486	13.5486	0.701	275.402	27.5402	0.311	46.8179	4.68179
		0.509	76.6249	7.66249
2		0.56	84.3024	8.43024	0.29	43.6566	4.36566	0.81	121.937	12.1937	0.843	331.189	33.1189	0.215	32.3661	3.23661
		0.625	94.0875	9.40875
3		0.375	56.4525	5.64525	0.317	47.7212	4.77212	0.833	327.261	32.7261	0.898	352.797	35.2797	0.249	37.4845	3.74845
		0.324	48.775	4.8775
4		0.314	47.2696	4.72696	0.212	31.9145	3.19145	0.839	329.618	32.9618	0.847	332.761	33.2761	0.35	52.689	5.2689
		0.48	72.2592	7.22592
5		0.519	78.1303	7.81303	0.334	50.2804	5.02804	0.929	364.976	36.4976	0.756	297.01	29.701	0.344	51.7858	5.17858
		0.409	61.5709	6.15709
6		0.509	76.6249	7.66249	0.296	44.5598	4.45598	0.967	379.905	37.9905	0.764	300.153	30.0153	0.373	56.1514	5.61514
		0.469	70.6033	7.06033
7		0.498	74.9689	7.49689
		0.509	76.6249	7.66249
8		0.411	61.8719	6.18719
		0.399	60.0655	6.00655
average				7.26356			4.42086			27.6531			31.4885			4.62158
Third sample
		Cerasus discoidea	Protein mass	Protein content	Cerasus pseudocerasus‘Introtsa’	Protein mass	Protein mass	Cerasus dielsiana	Protein mass	Protein content	Cerasus campanulata ‘Youkou’	Protein mass	Protein content	Cerasus subhirtella ‘Autumnalis’	Protein mass	Protein content
1		0.409	61.5709	6.15709	0.337	50.732	5.0732	0.282	42.4523	4.24523	0.74	290.724	29.0724	0.304	45.7642	4.57642
2		0.532	80.0873	8.00873	0.262	39.4415	3.94415	0.295	44.4093	4.44093	0.588	88.5175	8.85175	0.361	54.3449	5.43449
3		0.366	55.0976	5.50976	0.376	56.603	5.6603	0.834	327.654	32.7654	0.671	101.012	10.1012	0.338	50.8825	5.08825
4		0.556	83.7002	8.37002	0.332	49.9793	4.99793	1.021	401.12	40.112	0.712	279.723	27.9723	0.31	46.6674	4.66674
5		0.598	90.0229	9.00229	0.896	134.884	13.4884	0.9	353.583	35.3583	0.805	316.26	31.626	0.242	36.4307	3.64307
6		0.447	67.2914	6.72914	0.306	46.0652	4.60652	0.752	295.438	29.5438	0.763	299.76	29.976	0.243	36.5812	3.65812
average				7.29617			6.29508			21.2707			22.9333			4.51118
Fourth sample
		Cerasus discoidea	Protein mass	Protein content	Cerasus pseudocerasus‘Introtsa’	Protein mass	Protein content	Cerasus dielsiana	Protein mass	Protein content	Cerasus campanulata ‘Youkou’	Protein mass	Protein content	Cerasus subhirtella ‘Autumnalis’	Protein mass	Protein content
1		0.37	55.6998	5.56998	0.207	31.1618	3.11618	0.122	18.3659	1.83659	0.391	153.612	15.3612	0.189	28.4521	2.84521
2		0.492	74.0657	7.40657	0.103	15.5056	1.55056	0.122	18.3659	1.83659	0.388	152.434	15.2434	0.262	39.4415	3.94415
3		0.45	67.743	6.7743	0.14	21.0756	2.10756	0.238	35.8285	3.58285	0.25	98.2175	9.82175	0.357	53.7428	5.37428
4		0.259	38.9899	3.89899	0.206	31.0112	3.10112	0.188	28.3015	2.83015	0.485	190.542	19.0542	0.329	49.5277	4.95277
5		0.522	78.5819	7.85819	0.174	26.194	2.6194	0.199	29.9575	2.99575	0.288	113.147	11.3147	0.314	47.2696	4.72696
6		0.499	75.1195	7.51195	0.157	23.6348	2.36348	0.318	47.8717	4.78717	0.501	196.828	19.6828	0.257	38.6888	3.86888
average				6.50333			2.47638			2.97818			15.0797			4.28537
μg*g
		12.24	1.11	1.25	2.18
Cerasus discoidea		3.99973	7.26356	7.29617	6.50333
Cerasus pseudocerasus‘Introtsa’		7.04057	6.29508	4.42086	2.47638
Cerasus dielsiana		7.41221	27.6531	21.2707	2.97818
Cerasus campanulata ‘Youkou’		10.7665	31.4885	22.9333	15.0797
Cerasus subhirtella ‘Autumnalis’		12.3654	4.62158	4.51118	4.28537
