# Supplementary material for: The Exploration of Flowering Mechanisms in Cherry Plants
Source: Plants (Basel). 2023 Nov 27;12(23):3980. doi: 10.3390/plants12233980 (PMC10708152; doi:10.3390/plants12233980)
Supplement: Supplementary file 1 [file plants-12-03980-s001.zip › Experimental data sheet/Growth statistics table.xls]

## Sheet: Sheet1
Observation item		January	February		March			April	May	June	July	August	September	October	November	December
Starting period of sap flow
Flowering stage	Flower bud recovery period (exposed green period)
	Bud scale cracking stage
	Pedicel elongation period
	Initial flowering period
	Blooming stage
	Falling Flower Period
Leaf spreading period	Starting period of leaf expansion
	Leaf blooming period
	The beginning of spring leaf appearance
	Spring leaf discoloration period
Fruit growth and development and fruit drop period	Young fruit emergence stage
	Fruit growth cycle
	Physiological fruiting period
	Maturity period of fruits or seeds
	Shedding period
New shoot growth period
Flower bud differentiation stage
Leaf color change period in autumn
Deciduous period
Dormancy period

## Sheet: Sheet2
	Ground diameter	DBH	Plant height	Crown breadth	Branch point height	Annual branches are thick	Bud growth	Bud width		Ground diameter	DBH	Plant height	Crown breadth	Branch point height
Cerasus dielsiana1	4.2	3.3	360	150	141	0.26	0.8	0.23		5.2	4.25	365	210	140
Cerasus dielsiana2	4	3.1	310	150	100	0.23	0.7	0.19		5.4	4.1	326	165	104
Cerasus dielsiana3	3.9	3	320	160	93	0.22	0.83	0.2		6.3	4.7	312	230	97
Cerasus dielsiana4	3.6	2.8	310	150	130	0.23	0.68	0.23		3.9	3.25	286	205	125
Cerasus dielsiana5	3.3	3	280	160	66	0.23	0.7	0.21		3.7	3.5	235	200	70
Cerasus dielsiana6	4	3	340	140	100	0.19	0.68	0.2		4	3.25	443	120	100
Cerasus dielsiana7	4.4	3.3	120	350	150	0.22	0.88	0.25		6.2	4.7	368	218	115
Cerasus dielsiana8	3.4	2.9	320	140	73	0.19	0.83	0.2		3.9	3.1	3.13	125	71
	3.85	3.05	295	175	106.625	0.22125	0.7625	0.21375		4.825	3.85625	292.266	184.125	102.75
Cerasus campanulata ‘Youkou’1	3.4	3.1	240	120	100	0.4	0.5	0.2		3.7	3.25	220	125	105
Cerasus campanulata ‘Youkou’2	3.5	3.1	240	210	133	0.34	0.48	0.19		3.7	2.9	218	95	130
Cerasus campanulata ‘Youkou’3	3.5	3	240	130	105	0.44	0.63	0.2		3.7	3.3	215	108	105
Cerasus campanulata ‘Youkou’4	3.3	3.2	240	130	100	0.37	0.63	0.23		3.7	3.15	230	115	105
Cerasus campanulata ‘Youkou’5	3.3	2.9	190	50	88	0.39	0.6	0.2		3.6	3.1	185	95	83
Cerasus campanulata ‘Youkou’6	3.5	3	230	130	103	0.38	0.65	0.23		4.35	3.75	205	145	110
Cerasus campanulata ‘Youkou’7	4	3.3	195	130	110	0.39	0.55	0.19		4.8	4.7	205	145	75
Cerasus campanulata ‘Youkou’8	3.6	3.1	240	140	80	0.43	0.5	0.2		4	3.1	235	115	110
	3.5125	3.0875	226.875	130	102.375	0.3925	0.5675	0.205		3.94375	3.40625	214.125	117.875	102.875
Cerasus discoidea1	3.7	3.3	290	100	110	0.19	0.74	0.2		4.85	3.3	2.8	120	105
Cerasus discoidea2	3.9	3.4	375	150	92	0.19	0.48	0.22		4	3.5	305	140	91
Cerasus discoidea3	4	3.4	305	148	89	0.19	0.5	0.18		4.2	4.15	305	115	85
Cerasus discoidea4	4.25	3.35	365	140	140	0.2	0.48	0.16		4.75	3.8	415	122	140
Cerasus discoidea5	4	3.6	275	110	80	0.19	0.73	0.21		4.05	3.8	295	83	75
Cerasus discoidea6	4.3	3.8	285	161	95	0.23	0.58	0.21		4.8	4.4	305	170	95
Cerasus discoidea7	3.6	3.5	305	150	80	0.2	0.6	0.2		3.8	3.6	290	223	82
Cerasus discoidea8	4.1	3.4	305	150	110	0.32	0.55	0.21		4.4	3.7	272	128	113
	3.98125	3.46875	313.125	138.625	99.5	0.21375	0.5825	0.19875		4.35625	3.78125	273.725	137.625	98.25
Cerasus pseudocerasus‘Introtsa’1	4.4	3.9	290	155	108	0.33	0.73	0.21		5.25	5	315	200	110
Cerasus pseudocerasus‘Introtsa’2	3.8	3.5	240	160	53	0.5	0.55	0.23		4.8	3.7	240	206	54
Cerasus pseudocerasus‘Introtsa’3	3.3	3.2	260	150	82	0.29	0.55	0.19		3.75	3.5	297	170	85
Cerasus pseudocerasus‘Introtsa’4	4.2	3	174	140	80	0.22	0.6	0.21		4.3	3.5	183	170	82
Cerasus pseudocerasus‘Introtsa’5	3.6	3.4	190	140	67	0.32	0.53	0.2		5	4.7	240	210	66
Cerasus pseudocerasus‘Introtsa’6	4.2	3.9	300	160	100	1.23	0.63	0.23		5	4.8	260	210	102
Cerasus pseudocerasus‘Introtsa’7	3.6	3.2	260	145	90	0.25	0.6	0.29		4.7	4.05	297	170	95
Cerasus pseudocerasus‘Introtsa’8	4.1	3.4	270	140	80	0.29	0.78	0.25		4.8	4.25	2.84	195	80
	3.9	3.4375	248	148.75	82.5	0.42875	0.62125	0.22625		4.7	4.1875	229.355	191.375	84.25
Cerasus subhirtella ‘Autumnalis’1	4	4.3	178	155	90	0.21	0.38	0.18		3.9	4.05	160	150	85
Cerasus subhirtella ‘Autumnalis’2	4.4	4.5	260	170	53	0.18	0.53	0.19		5.05	4.8	268	214	55
Cerasus subhirtella ‘Autumnalis’3	3.8	3.7	260	170	50	0.18	0.33	0.2		4.8	4.3	288	210	48
Cerasus subhirtella ‘Autumnalis’4	3.5	3	220	160	83	0.19	0.53	0.19		4.1	3.7	226	165	85
Cerasus subhirtella ‘Autumnalis’5	3.8	3.2	200	150	50	0.21	0.38	0.18		4.5	4.3	216	195	75
Cerasus subhirtella ‘Autumnalis’6	4	4.3	260	170	70	0.22	0.4	0.25		5.45	4.4	293	245	70
Cerasus subhirtella ‘Autumnalis’7	3.7	4	150	140	45	0.22	0.5	0.19		4.25	4.2	215	170	60
Cerasus subhirtella ‘Autumnalis’8	3.5	3.1	240	160	60	0.18	0.53	0.18		4.2	4.05	210	180	60
	3.8375	3.7625	221	159.375	62.625	0.19875	0.4475	0.195		4.53125	4.225	234.5	191.125	67.25
