# Supplementary material for: The Exploration of Flowering Mechanisms in Cherry Plants
Source: Plants (Basel). 2023 Nov 27;12(23):3980. doi: 10.3390/plants12233980 (PMC10708152; doi:10.3390/plants12233980)
Supplement: Supplementary file 1 [file plants-12-03980-s001.zip › Experimental data sheet/MDA.xlsx]

## Sheet: Sheet1
Primary sampling
		Cerasus discoidea			MDA concentration	MDA content	Cerasus pseudocerasus‘Introtsa’			MDA concentration	MDA content	Cerasus dielsiana			MDA concentration	MDA content	Cerasus campanulata ‘Youkou’			MDA concentration	MDA content	Cerasus subhirtella ‘Autumnalis’			MDA concentration	MDA content
Wave length/nm		600	532	450			600	532	450			600	532	450			600	532	450			600	532	450
1		0.14	0.148	0.203	-0.06208	-0.3104	-0.009	0.007	0.051	0.07464	0.3732	0.053	0.085	0.159	0.11736	0.5868	0.048	0.106	0.23	0.2453	1.2265	0.039	0.055	0.12	0.036	0.18
		0.065	0.079	0.136	0.01414	0.0707	-0.03	-0.019	0.018	0.06087	0.30435	0.064	0.102	0.179	0.14486	0.7243	0.072	0.115	0.198	0.16647	0.83235
2		0.008	0.033	0.126	0.09069	0.45345	-0.053	-0.04	0.009	0.07881	0.39405	0.02	0.057	0.117	0.17313	0.86565	0.055	0.111	0.262	0.21448	1.0724	0.064	0.088	0.157	0.06688	0.3344
		0.044	0.068	0.157	0.06688	0.3344	-0.102	-0.085	-0.034	0.12869	0.64345	0.058	0.096	0.178	0.14542	0.7271	0.046	0.108	0.236	0.26774	1.3387
3		0.142	0.147	0.176	-0.06631	-0.33155	-0.1	-0.085	-0.016	0.10571	0.52855	0.013	0.04	0.08	0.12935	0.64675	0.031	0.086	0.205	0.23995	1.19975	0.011	0.036	0.105	0.10245	0.51225
		-0.018	0.015	0.108	0.15237	0.76185	-0.024	-0.071	0.043	-0.32723	-1.63615	0.051	0.095	0.178	0.18412	0.9206	0.07	0.126	0.252	0.22008	1.1004
4		-0.016	-0.011	0.031	0.01489	0.07445	-0.011	-0.002	0.046	0.03229	0.16145	0.103	0.156	0.249	0.20241	1.01205	0.042	0.082	0.185	0.1544	0.772	0.026	0.036	0.084	0.01746	0.0873
		0.06	0.06	0.094	-0.05264	-0.2632	-0.129	-0.123	-0.086	0.08686	0.4343	0.078	0.124	0.219	0.17406	0.8703	0.058	0.123	0.289	0.25741	1.28705
5		0.019	0.039	0.118	0.06292	0.3146	-0.058	-0.045	0.001	0.08329	0.41645	0.137	0.2	0.332	0.22043	1.10215	0.04	0.088	0.208	0.19312	0.9656	1.051	1.109	1.257	-0.32982	-1.6491
		0.085	0.102	0.179	0.00941	0.04705	-0.12	-0.105	-0.048	0.12363	0.61815	0.072	0.109	0.205	0.12385	0.61925	0.027	0.077	0.182	0.22058	1.1029
6		0.137	0.162	0.243	0.02517	0.12585	-0.038	-0.034	0.012	0.01908	0.0954	0.068	0.117	0.218	0.19397	0.96985	0.086	0.153	0.315	0.25575	1.27875	0.002	0.012	0.056	0.03314	0.1657
		-0.04	-0.02	0.063	0.09372	0.4686	0.002	0.014	0.067	0.03988	0.1994	0.047	0.082	0.162	0.13503	0.67515	0.038	0.086	0.201	0.19704	0.9852
7		0.009	0.048	0.165	0.15915	0.79575	-0.041	-0.024	0.024	0.09621	0.48105	0.035	0.067	0.127	0.13528	0.6764	0.032	0.068	0.191	0.12524	0.6262
		0.049	0.058	0.105	-0.00075	-0.00375	-0.002	0.017	0.079	0.07831	0.39155	0.026	0.051	0.092	0.10973	0.54865	0.03	0.079	0.201	0.20349	1.01745
8		0.001	0.003	0.039	-0.00894	-0.0447	-0.074	-0.058	0.009	0.09816	0.4908	0.057	0.091	0.17	0.1241	0.6205	0.021	0.063	0.166	0.17794	0.8897
		0.025	0.022	0.035	-0.03895	-0.19475	-0.019	-0.013	0.018	0.02862	0.1431	0.056	0.101	0.173	0.19337	0.96685	0.018	0.055	0.162	0.14793	0.73965
average						0.143647					0.252444					0.744154					1.02716					0.25593
concentrationC=6.45*(A532-A600)-0.56*A450 content=C*V*W
Secondary sampling
		Cerasus discoidea			MDA concentration	MDA content	Cerasus pseudocerasus‘Introtsa’			MDA concentration	MDA content	Cerasus dielsiana			MDA concentration	MDA content	Cerasus campanulata ‘Youkou’			MDA concentration	MDA content	Cerasus subhirtella ‘Autumnalis’			MDA concentration	MDA content
Wave length/nm		600	532	450			600	532	450			600	532	450			600	532	450			600	532	450
1		0.022	0.052	0.166	0.10054	0.5027	0.015	0.037	0.089	0.09206	0.4603	0.009	0.024	0.102	0.03963	0.19815	-0.386	-0.34	-0.199	0.40814	2.0407	0.014	0.04	0.132	0.09378	0.4689
		0.012	0.031	0.114	0.05871	0.29355
2		0.017	0.036	0.121	0.05479	0.27395	0.02	0.037	0.091	0.05869	0.29345	0.013	0.037	0.116	0.08984	0.4492	-0.378	-0.322	-0.164	0.45304	2.2652	0.007	0.023	0.103	0.04552	0.2276
		0.015	0.048	0.148	0.12997	0.64985
3		0.019	0.042	0.127	0.07723	0.38615	0.011	0.029	0.087	0.06738	0.3369	0.001	0.031	0.113	0.13022	0.6511	-0.382	-0.334	-0.164	0.40144	2.0072	0.005	0.023	0.095	0.0629	0.3145
		0.006	0.034	0.115	0.1162	0.581
4		0.02	0.051	0.144	0.11931	0.59655	0.006	0.024	0.091	0.06514	0.3257	0.018	0.036	0.114	0.05226	0.2613	-0.365	-0.307	-0.127	0.44522	2.2261	0.022	0.062	0.193	0.14992	0.7496
		0.043	0.078	0.181	0.12439	0.62195
5		0.119	0.157	0.254	0.10286	0.5143	0.012	0.03	0.112	0.05338	0.2669	0.031	0.06	0.151	0.10249	0.51245	-0.36	-0.302	-0.122	0.44242	2.2121	0.026	0.064	0.187	0.14038	0.7019
		0.027	0.051	0.137	0.07808	0.3904
6		0.038	0.062	0.167	0.06128	0.3064	0.009	0.024	0.093	0.04467	0.22335	0.029	0.059	0.191	0.08654	0.4327	-0.392	-0.341	-0.2	0.44095	2.20475	0.033	0.07	0.184	0.13561	0.67805
		0.083	0.114	0.214	0.08011	0.40055
7		0.028	0.052	0.144	0.07416	0.3708
		0.028	0.055	0.149	0.09071	0.45355
8		0.019	0.037	0.105	0.0573	0.2865
		0.009	0.026	0.07	0.07045	0.35225
average						0.436278					0.317767					0.417483					2.15934					0.523425
Third sample
		Cerasus discoidea			MDA concentration	MDA content	Cerasus pseudocerasus‘Introtsa’			MDA concentration	MDA content	Cerasus dielsiana			MDA concentration	MDA content	Cerasus campanulata ‘Youkou’			MDA concentration	MDA content	Cerasus subhirtella ‘Autumnalis’			MDA concentration	MDA content
Wave length/nm		600	532	450			600	532	450			600	532	450			600	532	450			600	532	450
1		0.01	0.032	0.117	0.07638	0.3819	0.012	0.037	0.119	0.09461	0.47305	0.023	0.054	0.15	0.11595	0.57975	-0.387	-0.329	-0.185	0.4777	2.3885	0.028	0.062	0.186	0.11514	0.5757
2		0.019	0.049	0.152	0.10838	0.5419	0.021	0.042	0.142	0.05593	0.27965	0.009	0.038	0.113	0.12377	0.61885	-0.396	-0.365	-0.629	0.55219	2.76095	0.027	0.068	0.203	0.15077	0.75385
3		0.009	0.029	0.08	0.0842	0.421	0.047	0.08	0.177	0.11373	0.56865	0.011	0.031	0.115	0.0646	0.323	0.202	0.239	0.097	0.18433	0.92165	0.016	0.054	0.164	0.15326	0.7663
4		0.02	0.05	0.143	0.11342	0.5671	0.025	0.056	0.162	0.10923	0.54615	0.046	0.08	0.181	0.11794	0.5897	0.211	0.24	0.087	0.13833	0.69165	0.026	0.053	0.164	0.08231	0.41155
5		0.034	0.07	0.189	0.12636	0.6318	0.011	0.036	0.132	0.08733	0.43665	0.009	0.021	0.087	0.02868	0.1434	0.209	0.256	0.131	0.22979	1.14895	0.022	0.056	0.173	0.12242	0.6121
6		0.016	0.038	0.122	0.07358	0.3679	0.033	0.065	0.181	0.10504	0.5252	0.007	0.027	0.101	0.07244	0.3622	0.197	0.243	0.099	0.24126	1.2063	0.017	0.038	0.127	0.06433	0.32165
average						0.485267					0.471558					0.43615					1.51967					0.573525
Fourth sample
		Cerasus discoidea			MDA concentration	MDA content	Cerasus pseudocerasus‘Introtsa’			MDA concentration	MDA content	Cerasus dielsiana			MDA concentration	MDA content	Cerasus campanulata ‘Youkou’			MDA concentration	MDA content	Cerasus subhirtella ‘Autumnalis’			MDA concentration	MDA content
Wave length/nm		600	532	450			600	532	450			600	532	450			600	532	450			600	532	450
1		0.022	0.048	0.131	0.09434	0.4717	0.03	0.049	0.106	0.06319	0.12638	0.011	0.02	0.034	0.03901	0.07802	0.05	0.089	0.217	0.13003	0.65015	0.014	0.058	0.14	0.2054	1.027
2		0.03	0.06	0.151	0.10894	0.5447	0.062	0.077	0.129	0.02451	0.04902	0.028	0.038	0.09	0.0141	0.0282	0.03	0.067	0.19	0.13225	0.66125	0	0.028	0.09	0.1302	0.651
3		0.035	0.06	0.132	0.08733	0.43665	0.003	0.022	0.061	0.08839	0.17678	0.01	0.052	0.172	0.17458	0.34916	0.036	0.085	0.209	0.19901	0.99505	0.03	0.06	0.133	0.11902	0.5951
4		0.04	0.077	0.168	0.14457	0.72285	0.008	0.022	0.082	0.04438	0.08876	0.015	0.044	0.091	0.13609	0.27218	0.037	0.071	0.179	0.11906	0.5953	0.015	0.08	0.226	0.29269	1.46345
5		0.02	0.058	0.168	0.15102	0.7551	-0.014	0.012	0.055	0.1369	0.2738	0.015	0.039	0.076	0.11224	0.22448	0.023	0.058	0.153	0.14007	0.70035	0.008	0.085	0.215	0.37625	1.88125
6		0.001	0.003	0.004	0.01066	0.0533	-0.026	0.005	0.027	0.18483	0.36966	0.019	0.057	0.11	0.1835	0.367	0.016	0.072	0.211	0.24304	1.2152	0.009	0.042	0.108	0.15237	0.76185
average						0.497383					0.180733					0.21984					0.802883					1.06327
		12.24	1.11	1.25	2.18
Cerasus discoidea		0.143647	0.436278	0.485267	0.497383
Cerasus pseudocerasus‘Introtsa’		0.252444	0.317767	0.471558	0.180733
Cerasus dielsiana		0.744154	0.417483	0.43615	0.21984
Cerasus campanulata ‘Youkou’		1.02716	2.15934	1.51967	0.802883
Cerasus subhirtella ‘Autumnalis’		0.25593	0.523425	0.573525	1.06327
μmol*g
