# Supplementary material for: The Exploration of Flowering Mechanisms in Cherry Plants
Source: Plants (Basel). 2023 Nov 27;12(23):3980. doi: 10.3390/plants12233980 (PMC10708152; doi:10.3390/plants12233980)
Supplement: Supplementary file 1 [file plants-12-03980-s001.zip › Experimental data sheet/Membership function.xlsx]

## Sheet: Sheet1
Variety/Date	Relative conductivity	SOD activity	POD activity	MDA content	Soluble protein content	Proline content
Cerasus discoidea/1	32.2857	84.3891	14.1875	0.143647	3.99973	6.33566
Cerasus discoidea/2	40.559	122.991	17.25	0.436278	7.26356	1.79866
Cerasus discoidea/3	45.5715	107.726	45.04	0.485267	7.29617	4.24035
Cerasus discoidea/4	44.726	29.3946	26.0667	0.497383	6.50333	6.76478
average	40.7855	86.1251	25.636	0.390644	6.2657	4.78486
Cerasus pseudocerasus‘Introtsa’/1	28.588	51.7544	8.75	0.252444	7.04057	9.58223
Cerasus pseudocerasus‘Introtsa’/2	38.3502	99.4681	6.96667	0.317767	6.29508	13.9018
Cerasus pseudocerasus‘Introtsa’/3	43.4336	104.139	9.96667	0.471558	4.42086	5.00001
Cerasus pseudocerasus‘Introtsa’/4	45.816	45.1083	3.73333	0.180733	2.47638	8.84599
average	39.047	75.1176	7.35417	0.305626	5.05822	9.33251
Cerasus dielsiana/1	24.3797	79.3407	7.5875	0.744154	7.41221	9.22974
Cerasus dielsiana/2	35.02	99.4071	16.5333	0.417483	27.6531	1.42625
Cerasus dielsiana/3	29.3474	90.5797	8.93333	0.43615	21.2707	3.20964
Cerasus dielsiana/4	35.9694	96.4361	6.26667	0.21984	2.97818	5.13961
average	31.1791	91.4409	9.83021	0.454407	14.8285	4.75131
Cerasus campanulata ‘Youkou’/1	22.2942	75.3571	18	1.02716	10.7665	0.80619
Cerasus campanulata ‘Youkou’/2	39.8357	81.5238	17.5667	2.15934	31.4885	0.960913
Cerasus campanulata ‘Youkou’/3	41.869	109.333	18.1333	1.51967	22.9333	0.4537
Cerasus campanulata ‘Youkou’/4	43.3856	80.2941	15.2333	0.802883	15.0797	6.54608
average	36.8461	86.6271	17.2333	1.37726	20.067	2.19172
Cerasus subhirtella ‘Autumnalis’/1	26.3025	55.0739	11.6667	0.25593	12.3654	2.20335
Cerasus subhirtella ‘Autumnalis’/2	40.3488	69.8582	5.4	0.523425	4.62158	2.46627
Cerasus subhirtella ‘Autumnalis’/3	47.519	60.2837	7.03333	0.573525	4.51118	5.2001
Cerasus subhirtella ‘Autumnalis’/4	43.4306	66.6667	6.4	1.06327	4.28537	4.09842
average	39.4002	62.9706	7.625	0.604039	6.44587	3.49204
品种/日期	相对电导率	SOD活性	POD活性	MDA含量	可溶性蛋白含量	脯氨酸含量	平均值
迎春/1	1	1.42466	0	1	0	0.91359	0.723041
迎春/2	0.377284	1	0.0992626	0.172742	0.990105	0	0.439899
迎春/3	0	0.836902	1	0.0342534	1	0.491669	0.560471
迎春/4	0.0636407	0	0.385031	0	0.759485	1	0.368026
迎春平均隶属值	0.360231	0.81539	0.371073	0.301749	0.687398	0.601315	0.522859
椿寒/1	1	0.112586	0.804813	0.753424	1	0.514751	0.697596
椿寒/2	0.43335	0.920866	0.518717	0.528812	0.836666	1	0.706402
椿寒/3	0.138285	1	1	0	0.426029	0	0.427386
椿寒/4	0	0	0	1	0	0.432044	0.238674
椿寒平均隶属值	0.392909	0.508363	0.580882	0.570559	0.565674	0.486699	0.517514
尾叶/1	1	0	0.128653	0	0.179698	1	0.384725
尾叶/2	0.0694241	1	1	0.623044	1	0	0.615411
尾叶/3	0.484236	0.560091	0.25974	0.587442	0.741343	0.228537	0.476898
尾叶/4	1	0.851939	0	1	0	0.475859	0.554633
尾叶平均隶属值	0.638415	0.603008	0.347098	0.552621	0.48026	0.426099	0.507917
阳光/1	1	0	0.954023	0.834658	0	0.0578576	0.474423
阳光/2	0.16831	0.1815	0.804598	0	1	0.0832538	0.372944
阳光/3	0.0719087	1	1	0.471577	0.587143	0	0.521771
阳光/4	0	0.145307	0	1	0.208144	1	0.392242
阳光平均隶属值	0.310055	0.331702	0.689655	0.576559	0.448822	0.285278	0.440345
十月/1	1	0	1	1	1	0	0.666667
十月/2	0.337956	1	0	0.668673	0.0416097	0.0877329	0.355995
十月/3	0	0.352388	0.260638	0.606618	0.0279468	1	0.374599
十月/4	0.192699	0.784129	0.159574	0	0	0.632376	0.294796
十月平均隶属值	0.382664	0.534129	0.355053	0.568823	0.267389	0.430027	0.423014
Variety	Relative conductivity	SOD activity	POD activity	MDA content	Soluble protein content	Proline content	average
Cerasus discoidea	1	0.813287	1	0.920665	0.0804513	0.363145	0.696258
Cerasus pseudocerasus‘Introtsa’	0.180982	0.426654	0	0	0	1	0.267939
Cerasus dielsiana	0	1	0.135437	0.861165	0.650974	0.358446	0.501004
Cerasus campanulata ‘Youkou’	0.410082	0.830919	0.54038	1	1	0	0.63023
Cerasus subhirtella ‘Autumnalis’	0.144207	0	0.0148143	0.721535	0.0924559	0.182097	0.192518
