# Supplementary material for: The Exploration of Flowering Mechanisms in Cherry Plants
Source: Plants (Basel). 2023 Nov 27;12(23):3980. doi: 10.3390/plants12233980 (PMC10708152; doi:10.3390/plants12233980)
Supplement: Supplementary file 1 [file plants-12-03980-s001.zip › Experimental data sheet/Phenological period and growth measurement table.xls]

## Sheet: Phenological period table
Phenological period observation table
	Observation item				Observation item				Observation item
1	The beginning of SAP flow			1	The beginning of SAP flow			1	The beginning of SAP flow
2	Efflorescence	Flower bud recovery stage		2	Efflorescence	Flower bud recovery stage		2	Efflorescence	Flower bud recovery stage
		Bud scale dehiscence stage				Bud scale dehiscence stage				Bud scale dehiscence stage
		Pedicel elongation				Pedicel elongation				Pedicel elongation
		Anthesis				Anthesis				Anthesis
		Full-blossom stage				Full-blossom stage				Full-blossom stage
		Florescence				Florescence				Florescence
3	Leafing stage	The beginning of leaf spreading		3	Leafing stage	The beginning of leaf spreading		3	Leafing stage	The beginning of leaf spreading
		Flowering of leaves				Flowering of leaves				Flowering of leaves
		Spring leaves present the beginning				Spring leaves present the beginning				Spring leaves present the beginning
		Spring leaf change period				Spring leaf change period				Spring leaf change period
4	Fruit growth and development and fruiting stage	Young fruit stage		4	Fruit growth and development and fruiting stage	Young fruit stage		4	Fruit growth and development and fruiting stage	Young fruit stage
		Fruit growth cycle				Fruit growth cycle				Fruit growth cycle
		Physiological fruiting period				Physiological fruiting period				Physiological fruiting period
		The ripening stage of fruit or seed				The ripening stage of fruit or seed				The ripening stage of fruit or seed
		Shedding stage				Shedding stage				Shedding stage
5	Shoot growth period			5	Shoot growth period			5	Shoot growth period
6	Flower bud differentiation stage			6	Flower bud differentiation stage			6	Flower bud differentiation stage
7	The leaves change color in autumn			7	The leaves change color in autumn			7	The leaves change color in autumn
8	Leaf fall period	Initiation of leaf litter		8	Leaf fall period	Initiation of leaf litter		8	Leaf fall period	Initiation of leaf litter
		Peak leaf fall				Peak leaf fall				Peak leaf fall
		Late leaf litter				Late leaf litter				Late leaf litter
9	Quiescent stage			9	Quiescent stage			9	Quiescent stage

## Sheet: Growth measurement table
Plant growth observation table
Tree species:		Location:			Soil temperature:		Air temperature:		Latitude and longitude:
Date of observation:
Increment	Ground diameter
	DBH (diameter at breast height)
	Plant height
	Crown breadth
	Branch point height
	Annual branches are thick
Bud	Bud growth
	Bud width
	Bud color
Flowers	Petal length
	Petal width
	Petal
Leaf	Leaf length
	Blade width
	Leaf color
