# Supplementary material for: The Exploration of Flowering Mechanisms in Cherry Plants
Source: Plants (Basel). 2023 Nov 27;12(23):3980. doi: 10.3390/plants12233980 (PMC10708152; doi:10.3390/plants12233980)
Supplement: Supplementary file 1 [file plants-12-03980-s001.zip › Experimental data sheet/Proline assay data.xlsx]

## Sheet: Sheet1
Primary sampling
		Cerasus discoidea	Proline concentration	Proline content	Cerasus pseudocerasus ‘Introtsa’	Proline concentration	Proline content	Cerasus dielsiana	Proline concentration	Proline content	Cerasus campanulata ‘Youkou’	Proline concentration	Proline content	Cerasus subhirtella ‘Autumnalis’	Proline concentration	Proline content
1		1.018	0.0710564	7.10564	1.522	0.106236	10.6236	1.348	0.0940904	9.40904	0.561	0.0391578	3.91578	0.303	0.0211494	2.11494
		1.128	0.0787344	7.87344	1.88	0.131224	13.1224	2.185	0.152513	15.2513	0.281	0.0196138	1.96138
2		0.934	0.0651932	6.51932	1.905	0.132969	13.2969	1.781	0.124314	12.4314	0.139	0.0097022	0.97022	0.423	0.0295254	2.95254
		0.803	0.0560494	5.60494	1.534	0.107073	10.7073	1.957	0.136599	13.6599	0.012	0.0008376	0.08376
3		0.812	0.0566776	5.66776	1.349	0.0941602	9.41602	1.477	0.103095	10.3095	0.062	0.0043276	0.43276	0.28	0.019544	1.9544
		0.866	0.0604468	6.04468	1.459	0.101838	10.1838	1.04	0.072592	7.2592	0.02	0.001396	0.1396
4		1.052	0.0734296	7.34296	1.011	0.0705678	7.05678	0.958	0.0668684	6.68684	0.065	0.004537	0.4537	0.384	0.0268032	2.68032
		0.87	0.060726	6.0726	1.172	0.0818056	8.18056	1.034	0.0721732	7.21732	-0.047	-0.0032806	-0.32806
5		0.918	0.0640764	6.40764	1.7	0.11866	11.866	1.181	0.0824338	8.24338	-0.029	-0.0020242	-0.20242	0.271	0.0189158	1.89158
		0.851	0.0593998	5.93998	1.631	0.113844	11.3844	1.1	0.07678	7.678	0.352	0.0245696	2.45696
6		0.924	0.0644952	6.44952	1.368	0.0954864	9.54864	1.136	0.0792928	7.92928	0.095	0.006631	0.6631	0.233	0.0162634	1.62634
		0.692	0.0483016	4.83016	1.352	0.0943696	9.43696	1.036	0.0723128	7.23128	0.212	0.0147976	1.47976
7		0.892	0.0622616	6.22616	0.939	0.0655422	6.55422	0.952	0.0664496	6.64496	-0.059	-0.0041182	-0.41182
		0.827	0.0577246	5.77246	1.032	0.0720336	7.20336	1.69	0.117962	11.7962	-0.014	-0.0009772	-0.09772
8		1.055	0.073639	7.3639	1.205	0.084109	8.4109	1.545	0.107841	10.7841	0.153	0.0106794	1.06794
		0.881	0.0614938	6.14938	0.906	0.0632388	6.32388	0.737	0.0514426	5.14426	0.045	0.003141	0.3141
Mean value				6.33566			9.58223			9.22974			0.80619			2.20335
Secondary sampling
		Cerasus discoidea	Proline concentration	Proline content	Cerasus pseudocerasus ‘Introtsa’	Proline concentration	Proline content	Cerasus dielsiana	Proline concentration	Proline content	Cerasus campanulata ‘Youkou’	Proline concentration	Proline content	Cerasus subhirtella ‘Autumnalis’	Proline concentration	Proline content
1		1.441	0.100582	10.0582	1.823	0.127245	12.7245	0.286	0.0199628	1.99628	0.026	0.0018148	0.18148	0.684	0.0477432	4.77432
		0.302	0.0210796	2.10796
2		0.545	0.038041	3.8041	2.009	0.140228	14.0228	0.187	0.0130526	1.30526	0.122	0.0085156	0.85156	0.394	0.0275012	2.75012
		0.041	0.0028618	0.28618
3		0.053	0.0036994	0.36994	2.122	0.148116	14.8116	0.315	0.021987	2.1987	0.203	0.0141694	1.41694	0.344	0.0240112	2.40112
		0.119	0.0083062	0.83062
4		0.234	0.0163332	1.63332	1.912	0.133458	13.3458	0.115	0.008027	0.8027	0.176	0.0122848	1.22848	0.356	0.0248488	2.48488
		0.387	0.0270126	2.70126
5		0.098	0.0068404	0.68404	2.135	0.149023	14.9023	0.06	0.004188	0.4188	0.11	0.007678	0.7678	0.321	0.0224058	2.24058
		0.001	6.98e-05	0.00698
6		0.162	0.0113076	1.13076	1.949	0.13604	13.604	0.263	0.0183574	1.83574	0.189	0.0131922	1.31922	0.021	0.0014658	0.14658
		0.027	0.0018846	0.18846
7		0.269	0.0187762	1.87762
		0.265	0.018497	1.8497
8		0.085	0.005933	0.5933
		0.094	0.0065612	0.65612
Mean value				1.79866			13.9018			1.42625			0.960913			2.46627
Third sample
		Cerasus discoidea	Proline concentration	Proline content	Cerasus pseudocerasus ‘Introtsa’	Proline concentration	Proline content	Cerasus dielsiana	Proline concentration	Proline content	Cerasus campanulata ‘Youkou’	Proline concentration	Proline content	Cerasus subhirtella ‘Autumnalis’	Proline concentration	Proline content
1		1.705	0.119009	11.9009	0.648	0.0452304	4.52304	0.591	0.0412518	4.12518	0.181	0.0126338	1.26338	0.532	0.0371336	3.71336
2		0.33	0.023034	2.3034	1.277	0.0891346	8.91346	0.348	0.0242904	2.42904	0.047	0.0032806	0.32806	0.664	0.0463472	4.63472
3		0.29	0.020242	2.0242	0.389	0.0271522	2.71522	1.232	0.0859936	8.59936	0.125	0.008725	0.8725	0.672	0.0469056	4.69056
4		0.364	0.0254072	2.54072	0.319	0.0222662	2.22662	0.373	0.0260354	2.60354	-0.434	-0.0302932	-3.02932	1.141	0.0796418	7.96418
5		0.494	0.0344812	3.44812	0.567	0.0395766	3.95766	0.17	0.011866	1.1866	0.302	0.0210796	2.10796	0.617	0.0430666	4.30666
6		0.462	0.0322476	3.22476	1.098	0.0766404	7.66404	0.045	0.003141	0.3141	0.169	0.0117962	1.17962	0.844	0.0589112	5.89112
Mean value				4.24035			5.00001			3.20964			0.4537			5.2001
Fourth sample
		Cerasus discoidea	Proline concentration	Proline content	Cerasus pseudocerasus ‘Introtsa’	Proline concentration	Proline content	Cerasus dielsiana	Proline concentration	Proline content	Cerasus campanulata ‘Youkou’	Proline concentration	Proline content	Cerasus subhirtella ‘Autumnalis’	Proline concentration	Proline content
1		1.804	0.125919	12.5919	1.359	0.0948582	9.48582	0.905	0.063169	6.3169	0.5	0.0349	3.49	0.353	0.0246394	2.46394
2		0.669	0.0466962	4.66962	0.842	0.0587716	5.87716	0.428	0.0298744	2.98744	1.304	0.0910192	9.10192	0.816	0.0569568	5.69568
3		0.561	0.0391578	3.91578	1.426	0.0995348	9.95348	1.006	0.0702188	7.02188	0.63	0.043974	4.3974	0.376	0.0262448	2.62448
4		0.619	0.0432062	4.32062	1.074	0.0749652	7.49652	0.56	0.039088	3.9088	0.831	0.0580038	5.80038	0.093	0.0064914	0.64914
5		1.075	0.075035	7.5035	1.48	0.103304	10.3304	1.101	0.0768498	7.68498	0.776	0.0541648	5.41648	1.292	0.0901816	9.01816
6		1.087	0.0758726	7.58726	1.423	0.0993254	9.93254	0.418	0.0291764	2.91764	1.586	0.110703	11.0703	0.593	0.0413914	4.13914
Mean value				6.76478			8.84599			5.13961			6.54608			4.09842
		12.24	1.11	1.25	2.18
Cerasus discoidea		6.33566	1.79866	4.24035	6.76478
Cerasus pseudocerasus ‘Introtsa’		9.58223	13.9018	5.00001	8.84599
Cerasus dielsiana		9.22974	1.42625	3.20964	5.13961
Cerasus campanulata ‘Youkou’		0.80619	0.960913	0.4537	6.54608
Cerasus subhirtella ‘Autumnalis’		2.20335	2.46627	5.2001	4.09842
μg*g

## Sheet: Sheet2
日期	相对电导率	SOD	POD	MDA	可溶性蛋白	脯氨酸
1	32.2857	84.3891	14.1875	0.143647	3.99973	6.33566
2	40.559	122.991	17.25	0.436278	7.26356	1.79866
3	45.5715	107.726	45.04	0.485267	7.29617	4.24035
4	44.726	29.3946	26.0667	0.497383	6.50333	6.76478
