# Supplementary material for: The Exploration of Flowering Mechanisms in Cherry Plants
Source: Plants (Basel). 2023 Nov 27;12(23):3980. doi: 10.3390/plants12233980 (PMC10708152; doi:10.3390/plants12233980)
Supplement: Supplementary file 1 [file plants-12-03980-s001.zip › Experimental data sheet/SOD content determination.xlsx]

## Sheet: Sheet1
Primary sampling（2016.12.24）
		Cerasus discoidea	Total activity	Cerasus pseudocerasus ‘Introtsa’	Total activity	Cerasus dielsiana	Total activity	Cerasus campanulata ‘Youkou’	Total activity	Cerasus subhirtella ‘Autumnalis’	Total activity
Ack		0.068		0.399		0.07		0.112		0.406
1		0.073	-14.7059	0.296	51.6291	0.039	88.5714	0.041	126.786	0.303	50.7389
		0.047	61.7647	0.122	138.847	0.022	137.143	0.125	-23.2143
2		0.08	-35.2941	0.071	164.411	0.1	-85.7143	0.088	42.8571	0.423	-8.37438
		0.014	158.824	0.179	110.276	0.061	25.7143	0.115	-5.35714
3		0.012	164.706	0.365	17.0426	0.077	-20	0.127	-26.7857	0.28	62.069
		0.068	0	0.205	97.2431	0.051	54.2857	0.112	0
4		0.069	-2.94118	0.176	111.779	0.037	94.2857	0.156	-78.5714	0.384	10.8374
		0.03	111.765	0.158	120.802	0.053	48.5714	0.121	-16.0714
5		0.01	170.588	0.4	-0.501253	0.118	0	0.064	85.7143	0.271	66.5025
		0.016	152.941	0.376	11.5288	0.031	111.429	0.111	1.78571
6		0.056	35.2941	0.379	10.0251	0.096	0	0.105	12.5	0.233	85.2217
		0.024	129.412	0.355	22.0551	0.008	177.143	0.14	-50
7		0.082	-41.1765	0.867	-234.586	0.009	174.286	0.088	42.8571
		0.064	11.7647	0.775	-188.471	0.073	-8.57143	0.021	162.5
8		0.039	85.2941	0.713	-157.393	0.052	51.4286	0.011	180.357
		0.049	55.8824	0.72	-160.902	0.046	68.5714	0.057	98.2143
Mean value			84.3891		51.7544		79.3407		75.3571		55.0739
Total activity=(Ack-AE)*Vr/(W*0.5*m*Ack*Vs)
Secondary sampling（2017.1.11）
		Cerasus discoidea	Total activity	Cerasus pseudocerasus ‘Introtsa’	Total activity	Cerasus dielsiana	Total activity	Cerasus campanulata ‘Youkou’	Total activity	Cerasus subhirtella ‘Autumnalis’	Total activity
		0.056		0.94		0.506		0.105		0.752
1		0.054	7.14286	0.254	145.957	0.155	138.735	0.024	154.286	0.401	93.3511
		0.035	75
2		0.031	89.2857	0.506	92.3404	0.053	179.051	0.066	74.2857	0.62	35.1064
		0.05	21.4286
3		0.003	189.286	0.42	110.638	0.061	175.889	0.044	116.19	0.556	52.1277
		0.002	192.857
4		0.001	196.429	0.635	64.8936	0.418	34.7826	0.088	32.381	0.398	94.1489
		0.018	135.714
5		0.028	100	0.597	72.9787	0.497	3.55731	0.159	-102.857	0.456	78.7234
		0.015	146.429
6		0.034	78.5714	0.423	110	0.343	64.4269	0.089	30.4762	0.505	65.6915
		0.017	139.286
7		0.015	146.429
		0.011	160.714
8		0.012	157.143
		0.019	132.143
Mean value			122.991		99.4681		99.4071		81.5238		69.8582
Third sample（2017.1.25）
		Cerasus discoidea	Total activity	Cerasus pseudocerasus ‘Introtsa’	Total activity	Cerasus dielsiana	Total activity	Cerasus campanulata ‘Youkou’	Total activity	Cerasus subhirtella ‘Autumnalis’	Total activity
Ack		0.384		0.306		0.506		0.125		0.752
1		0.182	105.208	0.071	153.595	0.163	135.573	0.019	169.6	0.532	58.5106
2		0.077	159.896	0.142	107.19	0.558	-20.5534	0.085	64	0.394	95.2128
3		0.263	63.0208	0.191	75.1634	0.115	154.545	0.212	-139.2	0.34	109.574
4		0.216	87.5	0.272	22.2222	0.17	132.806	0.066	94.4	0.567	49.2021
5		0.151	121.354	0.135	111.765	0.34	65.6126	0.227	-163.2	0.602	39.8936
6		0.174	109.375	0.069	154.902	0.315	75.4941	0.186	-97.6	0.717	9.30851
Mean value			107.726		104.139		90.5797		109.333		60.2837
Fourth sample（2017.2.18)
		Cerasus discoidea	Total activity	Cerasus pseudocerasus ‘Introtsa’	Total activity	Cerasus dielsiana	Total activity	Cerasus campanulata ‘Youkou’	Total activity	Cerasus subhirtella ‘Autumnalis’	Total activity
Ack		0.914		0.954		0.954		0.34		0.742
1		0.766	32.3851	0.73	46.9602	0.722	48.6373	0.226	67.0588	0.481	70.3504
2		0.784	28.4464	0.769	38.7841	0.644	64.9895	0.343	-1.76471	0.74	0.539084
3		0.797	25.6018	0.703	52.6205	0.652	63.3124	0.229	65.2941	0.37	100.27
4		0.812	22.3195	0.734	46.1216	0.224	153.04	0.093	145.294	0.48	70.6199
5		0.856	12.6915	0.718	49.4759	0.325	131.866	0.1	141.176	0.321	113.477
6		0.663	54.9234	0.779	36.6876	0.397	116.771	0.23	64.7059	0.576	44.7439
Mean value			29.3946		45.1083		96.4361		80.2941		66.6667
y	x
0	0
1.112	200
1.464	400
1.608	600
1.649	800
2.17	1000
y	x
0	0
0.216	20
0.305	40
0.411	60
0.535	80
0.603	100
x	y
0	0
2	-0.057
4	-0.055
8	0.075
12	1.362
16	1.317
20	1.201
		12.24	1.11	1.25	2.18
Cerasus discoidea		84.3891	122.991	107.726	29.3946
Cerasus pseudocerasus ‘Introtsa’		51.7544	99.4681	104.139	45.1083
Cerasus dielsiana		79.3407	99.4071	90.5797	96.4361
Cerasus campanulata ‘Youkou’		75.3571	81.5238	109.333	80.2941
Cerasus subhirtella ‘Autumnalis’		55.0739	69.8582	60.2837	66.6667
				U/(g*Fw)
