# Supplementary material for: The Exploration of Flowering Mechanisms in Cherry Plants
Source: Plants (Basel). 2023 Nov 27;12(23):3980. doi: 10.3390/plants12233980 (PMC10708152; doi:10.3390/plants12233980)
Supplement: Supplementary file 1 [file plants-12-03980-s001.zip › Experimental data sheet/Test field temperature record sheet.xlsx]

## Sheet: Sheet1
Temperature chart for December 2016
Date	The highest temperature	The lowest temperature	Weather	Wind direction	Wind force
2016-12-01	11	1	Sunny	Northwest wind	Level 1
2016-12-02	12	3	Sunny	East wind	Level 2
2016-12-03	12	7	Sunny	Souther	Level 2
2016-12-04	14	3	Sunny	East wind	Level 1
2016-12-05	9	-2	Overcast sky	Northwest wind	Level 1
2016-12-06	8	1	Sunny	Southwester	Level 1
2016-12-07	11	1	Sunny	Northwest wind	Level 1
2016-12-08	12	1	Cloudy	Northern Wind	Level 2
2016-12-09	6	-1	Sunny	Northwest wind	Level 2
2016-12-10	7	1	Sunny	East wind	Level 2
2016-12-11	10	3	Sunny	Southeaster	Level 3
2016-12-12	12	3	Shower	Northern Wind	Level 1
2016-12-13	4	-2	Overcast sky	Northern Wind	Level 1
2016-12-14	3	-4	Cloudy	Northwest wind	Level 3
2016-12-15	5	-4	Cloudy	Northeaster	Level 1
2016-12-16	6	-2	Sunny	Souther	Level 1
2016-12-17	9	3	Sunny	Souther	Level 2
2016-12-18	11	3	Sunny	East wind	Level 1
2016-12-19	13	3	Sunny	Northwest wind	Level 2
2016-12-20	8	2	Foggy weather	East wind	Level 1
2016-12-21	5	2	Moderate rain	Northwest wind	Level 2
2016-12-22	5	-2	Overcast sky	Westerly wind	Level 2
2016-12-23	4	-4	Cloudy	Northeaster	Level 1
2016-12-24	5	0	Cloudy	East wind	Level 1
Semimonthly mean temperature	7.0625	0.0625
2016-12-25	7	0	Spit	East wind	Level 1
2016-12-26	6	-4	Spit	Northwest wind	Level 1
2016-12-27	1	-6	Sunny	Northwest wind	Level 1
2016-12-28	3	-3	Sunny	Northwest wind	Level 1
2016-12-29	4	-2	Cloudy	Northern Wind	Level 1
2016-12-30	5	-2	Cloudy	Southwester	Level 1
2016-12-31	8	2	Sunny	East wind	Level 1
Temperature chart for January 2017
Date	The highest temperature	The lowest temperature	Weather	Wind direction	Wind force
2017-01-01	10	2	Sunny	Souther	Level 2
2017-01-02	8	0	Sunny	Northwest wind	Level 4
2017-01-03	9	1	Foggy weather	Northwest wind	Level 1
2017-01-04	8	2	Foggy weather	Northwest wind	Level 2
2017-01-05	7	0	Cloudy	Northern Wind	Breeze
2017-01-06	8	3	Cloudy	Souther	Level 1
2017-01-07	7	4	Spit	Westerly wind	Level 2
2017-01-08	4	-1	Overcast sky	Northwest wind	Level 4
2017-01-09	5	-3	Cloudy	Northwest wind	Level 3
2017-01-10	5	-3	Sunny	Northwest wind	Level 3
2017-01-11	5	-2	Sunny	Westerly wind	Level 2
Semimonthly mean temperature	6.11111	-0.666667
2017-01-12	7	-2	Sunny	Northwest wind	Level 2
2017-01-13	2	-3	Sunny	Northwest wind	Level 3
2017-01-14	3	-6	Sunny	Northern Wind	Level 3
2017-01-15	2	-5	Sunny	Northwest wind	Level 2
2017-01-16	3	-3	Sunny	Northwest wind	Level 2
2017-01-17	5	0	Sunny	East wind	Level 1
2017-01-18	6	-2	Cloudy	Northwest wind	Level 2
2017-01-19	5	-6	Sleet	Northwest wind	Level 6
2017-01-20	-1	-6	Sunny	Northwest wind	Level 2
2017-01-21	3	-5	Sunny	Northwest wind	Level 4
2017-01-22	0	-8	Sunny	Northwest wind	Level 4
2017-01-23	2	-6	Sunny	Southeaster	Level 1
2017-01-24	5	-1	Sunny	Westerly wind	Level 1
2017-01-25	6	0	Sunny	Souther	Level 1
Semimonthly mean temperature	3.42857	-3.78571
2017-01-26	8	-2	Cloudy	Northwest wind	Level 4
2017-01-27	4	0	Sunny	Southeaster	Level 1
2017-01-28	6	2	Cloudy	Southeaster	Level 3
2017-01-30	1	-6	Sunny	Northwest wind	Level 2
2017-01-31	2	-3	Sunny	Northwest wind	Level 2
Temperature chart for February 2017
Date	The highest temperature	The lowest temperature	Weather	Wind direction	Wind force
2017-02-01	4	-5	Sunny	Northern Wind	Level 3
2017-02-02	5	-4	Sunny	Southeaster	Level 1
2017-02-03	7	1	Cloudy	Southeaster	Level 2
2017-02-04	6	1	Shower	Northwest wind	Level 3
2017-02-05	7	-2	Cloudy	Northwest wind	Level 4
2017-02-06	4	-3	Sunny	Northern Wind	Level 4
2017-02-07	5	-3	Cloudy	Northwest wind	Level 1
2017-02-08	3	-4	Cloudy	Northwest wind	Level 5
2017-02-09	1	-4	Sunny	Northwest wind	Level 5
2017-02-11	5	-4	Sunny	Northwest wind	Level 3
2017-02-12	7	0	Sunny	Southeaster	Level 2
2017-02-13	11	-1	Sunny	Northwest wind	Level 3
2017-02-14	7	1	Sunny	Southeaster	Level 3
2017-02-15	9	5	Sunny	East wind	Level 4
2017-02-16	9	1	Cloudy	Northwest wind	Level 2
2017-02-17	5	-2	Cloudy	Northern Wind	Breeze
2017-02-18	8	1	Sunny	East wind	Level 3
Semimonthly mean temperature	5.63636	-1.40909

## Sheet: Sheet2
Temperature chart for December 2016
Date Temperature	The highest temperature	The lowest temperature	Daily mean temperature	Weather	Wind direction	Wind force
2016-12-01	11	1	6	sunny	Northwest wind	Level 1
2016-12-02	12	3	7.5	sunny	East wind	Level 2
2016-12-03	12	7	9.5	sunny	Souther	Level 2
2016-12-04	14	3	8.5	sunny	East wind	Level 1
2016-12-05	9	-2	3.5	sunny	Northwest wind	Level 1
2016-12-06	8	1	4.5	sunny	Southwester	Level 1
2016-12-07	11	1	6	sunny	Northwest wind	Level 1
2016-12-08	12	1	6.5	cloudy	Northern Wind	Level 2
2016-12-09	6	-1	2.5	sunny	Northwest wind	Level 2
2016-12-10	7	1	4	sunny	East wind	Level 2
2016-12-11	10	3	6.5	sunny	Southeaster	Level 3
2016-12-12	12	3	7.5	shower	Northern Wind	Level 1
2016-12-13	4	-2	1	Overcast sky	Northern Wind	Level 1
2016-12-14	3	-4	-0.5	cloudy	Northwest wind	Level 3
2016-12-15	5	-4	0.5	cloudy	Northeaster	Level 1
2016-12-16	6	-2	2	sunny	Souther	Level 1
2016-12-17	9	3	6	sunny	Souther	Level 2
2016-12-18	11	3	7	sunny	East wind	Level 1
2016-12-19	13	3	8	sunny	Northwest wind	Level 2
2016-12-20	8	2	5	Foggy weather	East wind	Level 1
2016-12-21	5	2	3.5	Moderate rain	Northwest wind	Level 2
2016-12-22	5	-2	1.5	Overcast sky	Westerly wind	Level 2
2016-12-23	4	-4	0	cloudy	Northeaster	Level 1
2016-12-24	5	0	2.5	cloudy	East wind	Level 1
2016-12-25	7	0	3.5	spit	East wind	Level 1
2016-12-26	6	-4	1	spit	Northwest wind	Level 1
2016-12-27	1	-6	-2.5	sunny	Northwest wind	Level 1
2016-12-28	3	-3	0	sunny	Northwest wind	Level 1
2016-12-29	4	-2	1	cloudy	Northern Wind	Level 1
2016-12-30	5	-2	1.5	cloudy	Southwester	Level 1
2016-12-31	8	2	5	sunny	East wind	Level 1
2017-01-01	10	2	6	sunny	Souther	Level 2
2017-01-02	8	0	4	sunny	Northwest wind	Level 4
2017-01-03	9	1	5	Foggy weather	Northwest wind	Level 1
2017-01-04	8	2	5	Foggy weather	Northwest wind	Level 2
2017-01-05	7	0	3.5	cloudy	Northern Wind	breeze
2017-01-06	8	3	5.5	cloudy	Souther	Level 1
2017-01-07	7	4	5.5	spit	Westerly wind	Level 2
2017-01-08	4	-1	1.5	Overcast sky	Northwest wind	Level 4
2017-01-09	5	-3	1	cloudy	Northwest wind	Level 3
2017-01-10	5	-3	1	sunny	Northwest wind	Level 3
2017-01-11	5	-2	1.5	sunny	Westerly wind	Level 2
2017-01-12	7	-2	2.5	sunny	Northwest wind	Level 2
2017-01-13	2	-3	-0.5	sunny	Northwest wind	Level 3
2017-01-14	3	-6	-1.5	sunny	Northern Wind	Level 3
2017-01-15	2	-5	-1.5	sunny	Northwest wind	Level 2
2017-01-16	3	-3	0	sunny	Northwest wind	Level 2
2017-01-17	5	0	2.5	sunny	East wind	Level 1
2017-01-18	6	-2	2	cloudy	Northwest wind	Level 2
2017-01-19	5	-6	-0.5	sleet	Northwest wind	Level 6
2017-01-20	-1	-6	-3.5	sunny	Northwest wind	Level 2
2017-01-21	3	-5	-1	sunny	Northwest wind	Level 4
2017-01-22	0	-8	-4	sunny	Northwest wind	Level 4
2017-01-23	2	-6	-2	sunny	Southeaster	Level 1
2017-01-24	5	-1	2	sunny	Westerly wind	Level 1
2017-01-25	6	0	3	sunny	souther	Level 1
2017-01-26	8	-2	3	cloudy	Northwest wind	Level 4
2017-01-27	4	0	2	sunny	Southeaster	Level 1
2017-01-28	6	2	4	cloudy	Southeaster	Level 3
2017-01-30	1	-6	-2.5	sunny	Northwest wind	Level 2
2017-01-31	2	-3	-0.5	sunny	Northwest wind	Level 2
2017-02-01	4	-5	-0.5	sunny	Northern Wind	Level 3
2017-02-02	5	-4	0.5	sunny	Southeaster	Level 1
2017-02-03	7	1	4	cloudy	Southeaster	Level 2
2017-02-04	6	1	3.5	shower	Northwest wind	Level 3
2017-02-05	7	-2	2.5	cloudy	Northwest wind	Level 4
2017-02-06	4	-3	0.5	sunny	Northern Wind	Level 4
2017-02-07	5	-3	1	cloudy	Northwest wind	Level 1
2017-02-08	3	-4	-0.5	cloudy	Northwest wind	Level 5
2017-02-09	1	-4	-1.5	sunny	Northwest wind	Level 5
2017-02-11	5	-4	0.5	sunny	Northwest wind	Level 3
2017-02-12	7	0	3.5	sunny	Southeaster	Level 2
2017-02-13	11	-1	5	sunny	Northwest wind	Level 3
2017-02-14	7	1	4	sunny	Southeaster	Level 3
2017-02-15	9	5	7	sunny	East wind	Level 4
2017-02-16	9	1	5	cloudy	Northwest wind	Level 2
2017-02-17	5	-2	1.5	cloudy	Northern Wind	breeze
2017-02-18	8	1	4.5	sunny	East wind	Level 3

## Sheet: Sheet3
Temperature chart for December 2016
Date Temperature	The highest temperature	The lowest temperature	Daily mean temperature
2017-12-01	6	2	4
2017-12-02	10	3	6.5
2017-12-03	10	-1	4.5
2017-12-04	6	-3	1.5
2017-12-05	5	1	3
2017-12-06	9	1	5
2017-12-07	7	-2	2.5
2017-12-08	4	-1	1.5
2017-12-09	8	0	4
2017-12-10	7	-4	1.5
2017-12-11	3	-5	-1
2017-12-12	1	-2	-0.5
2017-12-13	3	-3	0
2017-12-14	3	0	1.5
2017-12-15	4	-1	1.5
2017-12-16	1	-6	-2.5
2017-12-17	4	-2	1
2017-12-18	7	-2	2.5
2017-12-19	3	0	1.5
2017-12-20	6	-2	2
2017-12-21	7	2	4.5
2017-12-22	10	3	6.5
2017-12-23	10	0	5
2017-12-24	6	-3	1.5
2017-12-25	5	0	2.5
2017-12-26	5	-2	1.5
2017-12-27	7	4	5.5
2017-12-28	9	4	6.5
2017-12-29	7	1	4
2017-12-30	5	-3	1
2017-12-31	4	-2	1
2018-01-01	7	2	4.5
2018-01-02	8	-2	3
2018-01-03	3	-2	0.5
2018-01-04	1	-3	-1
2018-01-05	2	-3	-0.5
2018-01-06	4	-1	1.5
2018-01-07	3	-2	0.5
2018-01-08	3	-5	-1
2018-01-09	4	-5	-0.5
2018-01-10	-1	-7	-4
2018-01-11	-3	-8	-5.5
2018-01-12	0	-4	-2
2018-01-13	5	1	3
2018-01-14	6	-1	2.5
2018-01-15	7	3	5
2018-01-16	7	-2	2.5
2018-01-17	7	-1	3
2018-01-18	7	1	4
2018-01-19	6	1	3.5
2018-01-20	7	2	4.5
2018-01-21	8	-2	3
2018-01-22	4	-7	-1.5
2018-01-23	-2	-8	-5
2018-01-24	-2	-7	-4.5
2018-01-25	-2	-9	-5.5
2018-01-26	-3	-8	-5.5
2018-01-27	-3	-6	-4.5
2018-01-28	-2	-9	-5.5
2018-01-29	0	-6	-3
2018-01-30	2	-3	-0.5
2018-01-31	3	-5	-1
2018-02-01	5	-5	0
2018-02-02	2	-7	-2.5
2018-02-03	-1	-9	-5
2018-02-04	0	-7	-3.5
2018-02-05	-1	-10	-5.5
2018-02-06	0	-5	-2.5
2018-02-07	2	-5	-1.5
2018-02-08	2	1	1.5
2018-02-09	4	-4	0
2018-02-10	2	-6	-2
2018-02-11	1	-6	-2.5
2018-02-12	2	-3	-0.5
2018-02-13	7	2	4.5
2018-02-14	8	-2	3
2018-02-15	4	0	2
2018-02-16	7	-3	2
2018-02-17	5	2	3.5
2018-02-18	6	0	3
2018-02-19	7	1	4
2018-02-20	7	0	3.5
2018-02-21	5	1	3
2018-02-22	7	1	4
